# Supplementary material for: Immune-response 3′UTR alternative polyadenylation quantitative trait loci contribute to variation in human complex traits and diseases
Source: Nat Commun. 2023 Dec 15;14:8347. doi: 10.1038/s41467-023-44191-1 (PMC10724249; doi:10.1038/s41467-023-44191-1)
Supplement: Supplementary file 3 — Supplementary Data 1-9 [file 41467_2023_44191_MOESM3_ESM.xlsx]

## Sheet: Supplementary Data 1
Supplementary Data 1. List of APA genes and 3′aQTLs identified in this study. APA genes and 3′aQTLs identified in this study. Columns include: 1) cell type name, 2) study, 3) cell types, 4) number of samples per tissue, 5) number of 3′aQTLs with FDR ≤ 0.05, and 6) number of 3′aQTL-associated genes (3′aQTLs) with q-value ≤ 0.05.
Cells	Study	Cell types	Number of samples	3'aQTL_number	3'aGenes
CD4T-cells	BLUEPRINT	T cells	162	59694	2451
Monocytes	BLUEPRINT	CD14+ monocytes	191	87232	2995
Neutrophils	BLUEPRINT	CD16+ neutrophils	187	37819	1892
B_NAIVE	DICE	B_NAIVE	88	27388	808
CD4_N_STIM	DICE	activated CD4+ T cells	86	19319	595
CD4_NAIVE	DICE	naïve CD4+ T cells	85	26237	770
CD8_N_STIM	DICE	activated CD8+ T cells	85	20585	654
CD8_NAIVE	DICE	naïve CD8+ T cells	86	28866	836
CLASSICAL_MONOCYTES	DICE	CLASSICAL MONOCYTES	88	35867	904
NK_CD16POS	DICE	NK cells	87	16336	625
NONCLASSICAL_MONOCYTES	DICE	NONCLASSICAL MONOCYTES	87	30721	840
TFH	DICE	TFH	86	19514	657
TH1	DICE	TH1	79	16894	599
TH1-17	DICE	TH1-17	85	23678	765
TH17	DICE	TH17	86	25919	788
TH2	DICE	TH2	86	29732	919
TREG_MEMORY	DICE	TREG_MEMORY	86	30743	875
TREG_NAIVE	DICE	TREG_NAIVE	86	23637	796
IAV	EvoImmunoPop	Monocytes IAV	195	49879	1547
LPS	EvoImmunoPop	Monocytes LPS	180	50601	1604
NS	EvoImmunoPop	Monocytes	195	72283	1996
PAM3CSK4	EvoImmunoPop	Monocytes PAM3CSK4	190	63672	1970
R848	EvoImmunoPop	Monocytes R848	187	61079	1782
immvar_basename	Immvar	dendritic cells	95	37250	1046
immvar_FLU	Immvar	dendritic cells FLU	244	90611	1780
immvar_IFNB	Immvar	dendritic cells INFB	220	93396	1826

## Sheet: Supplementary Data 2
Supplementary Data 2. Immune 3'aQTLs are specific for major immune groups. Data listing the local false sign rate (LFSR) value for major immune groups. The 3’aQTLs with LFSR < 0.05 indicate that the 3’aQTLs’ effect is significant in the cell type.
					B_NAIVE			CD4_NAIVE			CD8_NAIVE			CLASSICAL_MONOCYTES			NK_CD16POS			NONCLASSICAL_MONOCYTES
Gene_ID_Symbol	RSID	Effect allele	Alternative allele	Effect allele frequency	Effect size	Standard error	LFSR	Effect size	Standard error	LFSR	Effect size	Standard error	LFSR	Effect size	Standard error	LFSR	Effect size	Standard error	LFSR	Effect size	Standard error	LFSR
NM_001319_CSNK1G2	rs367878542	C	CTT	0.2297	0.0318752	0.0137138	0.00488	0.0285801	0.0168694	0.00450974	0.0165191	0.012893	0.00685613	0.0164945	0.0137413	0.00543207	-0.0202865	0.0131052	0.0570085	0.0199847	0.0110276	0.00430842
NM_001364126_CLTB	rs10053563	G	A	0.0625	-0.0157891	0.0530124	0.540519	-0.0348065	0.036844	0.432395	-0.104794	0.0591185	0.41186	-0.106361	0.0497577	0.395154	0.185757	0.0469706	0.03305	-0.101257	0.0529548	0.406755
NM_017778_NSD3	rs10093754	T	C	0.1124	0.0619151	0.0151248	0.0396	0.0229891	0.0212814	0.939043	0.0227915	0.0192461	0.940274	0.0333785	0.0163275	0.933395	-0.0128085	0.0347669	0.949492	-0.0277075	0.0264134	0.953959
NM_015344_LEPROTL1	rs10105045	G	C	0.108	0.0267134	0.01044	0.034	-0.000557616	0.00911812	0.986764	0.00257088	0.00697735	0.98514	-0.00498491	0.0087681	0.980914	0.00605666	0.00936102	0.983973	-0.00771441	0.00826026	0.981764
NM_002157_HSPE1	rs10165218	T	C	0.05495	0.0300904	0.0191585	0.99279	0.00190061	0.0198137	0.995968	-0.000405629	0.016561	0.995482	0.0384459	0.0219381	0.994807	-0.113737	0.0260631	0.00493405	0.0450345	0.0240819	0.99337
NM_001197244_BCL7B	rs10243466	C	T	0.1	-0.0483756	0.039571	0.0267748	-0.0869498	0.0361566	0.0341464	0.00964131	0.0241738	0.306245	-0.00250751	0.0226677	0.111191	0.0511217	0.0323431	0.363702	-0.0272372	0.0468721	0.0381325
NM_006002_UCHL3	rs142453120	A	AG	0.1494	0.0354921	0.0120729	0.00748589	0.0253937	0.0128733	0.00373392	0.0285143	0.0136005	0.00273696	0.0265322	0.00660695	8.60136e-07	0.00919415	0.0138783	0.114911	0.0607619	0.0160558	1.26666e-05
NR_045568_IRF3	rs10415559	G	A	0.08621	0.00375383	0.0194737	0.277151	0.0135781	0.0167795	0.504143	-0.094133	0.0188035	0.0177787	-0.0474583	0.0327575	0.0857707	-0.0263171	0.0304857	0.116928	0.058839	0.0383235	0.329893
NM_022904_RASAL3	rs10416692	A	G	0.04545	0.031126	0.0491448	0.337624	-0.0503399	0.0224692	0.0375955	-0.0809437	0.0214733	0.000645615	-0.0693085	0.0340546	0.0172688	-0.1055	0.0253615	0.00214202	0.000860571	0.0175525	0.234763
NM_001321111_RPS16	rs34184676	C	CA	0.07558	0.0269812	0.00639917	0.0239632	-0.00636499	0.00649807	0.983143	-0.00183741	0.00389634	0.985363	-0.00469633	0.00474115	0.981062	-0.00173971	0.00865463	0.9875	0.00331452	0.00555584	0.985313
NM_015171_XPO6	rs201203626	CA	C	0.129	0.0404963	0.0226378	0.0262153	0.0234089	0.0189485	0.0592092	0.0312202	0.0203786	0.0350469	0.00157836	0.020961	0.111773	-0.0887477	0.0304237	0.447244	0.0207101	0.0235979	0.0442203
NM_173175_PTK2B	rs10481349	A	G	0.2944	0.0228192	0.0254777	0.113748	0.0581583	0.0245648	0.0360958	0.0210462	0.0185006	0.0320055	0.00725509	0.0183089	0.0493015	0.0256282	0.0222549	0.0251895	0.0838188	0.0223675	0.0239777
NM_153365_TAPT1	rs10516299	T	C	0.3462	-0.00899063	0.00416105	0.00149328	-0.0302434	0.0083867	0.000100845	-0.0125214	0.00715026	0.000766682	-0.0185687	0.0064992	0.000192713	0.000940601	0.0109446	0.0608139	-0.0152831	0.00950056	0.0128324
NM_006773_DDX18	rs1052628	G	A	0.1706	-0.045074	0.0191079	0.00283078	0.0144842	0.0169707	0.399382	-0.00188564	0.0154968	0.119064	-0.0155452	0.0167259	0.138752	-0.0272848	0.0200256	0.0403713	-0.00357468	0.0182356	0.114059
NM_021134_MRPL23	rs1079715	C	A	0.07386	0.0139849	0.00354631	0.0280048	-0.00203795	0.00342738	0.957813	0.00463154	0.00732748	0.959642	0.00705958	0.00779837	0.95547	0.00487261	0.00593603	0.938375	-0.00109199	0.00415848	0.951459
NM_203364_CAPRIN1	rs10836332	C	T	0.1034	0.09864	0.0458051	0.0250523	0.0579118	0.0317127	0.0343959	0.0586067	0.0245034	0.0267486	-0.00748722	0.0170164	0.0697197	0.0597531	0.0433321	0.0341768	0.00745233	0.0225625	0.033836
NM_006643_ENTR1	rs10858248	G	A	0.4111	0.0173864	0.0165575	0.00889004	0.0216157	0.0133234	0.0029526	0.0537681	0.0239948	7.0334e-05	0.0214577	0.0209704	0.00147971	-0.00919861	0.0249414	0.0998491	0.0319506	0.0178357	0.000194715
NM_001143788_PPHLN1	rs10880143	G	C	0.1429	-0.0030972	0.0226748	0.982267	-0.00403819	0.0188125	0.976962	-0.0106087	0.0157713	0.981198	0.0376143	0.0151357	0.970766	0.137255	0.0275893	0.00131681	0.0015986	0.021313	0.981373
NM_001321612_LDB1	rs10883623	G	A	0.3652	-0.0708648	0.0293058	0.000365101	-0.0105829	0.0133337	0.0824047	-0.0133229	0.0190779	0.00346268	-0.0534193	0.025024	5.06389e-05	-0.00951681	0.0294093	0.262031	-0.00758618	0.0319768	0.180377
NM_001134485_TOMM5	rs10973026	C	T	0.1484	0.0100776	0.0176226	0.092665	0.0292647	0.0194691	0.0263183	0.0574997	0.0145019	0.00313218	0.0147445	0.0131307	0.0212792	0.0391925	0.0158299	0.00452026	-0.0140655	0.0172045	0.163473
NM_003342_UBE2G1	rs1105936	A	G	0.1923	0.000556161	0.0154988	0.889638	0.0116566	0.0132924	0.888072	0.0529613	0.0103936	0.0247439	0.0139508	0.0086094	0.857737	0.00434488	0.0140929	0.866704	0.0237732	0.0109447	0.868065
NM_006246_PPP2R5E	rs11158486	T	G	0.1667	-0.0235014	0.0116621	0.0181776	-0.0161076	0.011694	0.0244612	-0.041279	0.0126523	0.000657844	-0.00921666	0.00939453	0.0113975	-0.0132976	0.010475	0.111003	0.000296427	0.0108359	0.317323
NM_001366432_PPP4R3A	rs11160010	T	C	0.4451	-0.0192772	0.00777927	5.78238e-06	0.00129721	0.0124293	0.0232963	-0.0108303	0.00989328	0.00582928	-0.0198452	0.00638817	0.000642393	-0.00346454	0.00696793	0.0849885	-0.017303	0.0071655	0.00113846
NM_001193268_EML2	rs111710169	T	G	0.03378	0.0152857	0.0103333	0.0267619	0.0134432	0.0138704	0.0735851	0.0201125	0.012859	0.0304143	-0.000746983	0.0138443	0.143923	0.030192	0.0168237	0.0209215	0.0516564	0.0113515	0.0114092
NM_032496_ARHGAP9	rs11172498	G	A	0.2958	-0.124504	0.0307617	0.0421341	-0.0121776	0.0195677	0.0821712	-0.00948074	0.0183394	0.0756961	-0.0278147	0.0185636	0.0731057	-0.00268521	0.0253869	0.0749118	-0.0295706	0.0253769	0.0730106
NM_001916_CYC1	rs112899020	C	T	0.06897	0.0191778	0.0725275	0.996213	-0.00764224	0.043287	0.996851	0.00687741	0.0405815	0.996964	0.0485982	0.0355415	0.997133	0.271283	0.0531105	0.00191635	0.053979	0.0479428	0.996256
NM_003564_TAGLN2	rs1149392	G	A	0.2778	-0.00287498	0.0214866	0.809964	0.0104985	0.0157711	0.847311	0.0172749	0.0143207	0.748027	0.0112166	0.00896057	0.804941	-0.104667	0.0215043	0.000792274	-0.00803324	0.00548007	0.845192
NM_001190810_AGAP9	rs11499522	A	G	0.03409	0.127149	0.0302783	0.0232704	0.0109506	0.0257005	0.0945805	0.0746633	0.0395035	0.0780508	0.0681768	0.0377246	0.0778265	0.0785575	0.0480869	0.0742013	0.0439984	0.0396667	0.0797271
NM_032193_RNASEH2C	rs11546366	A	T	0.07303	0.114444	0.0495748	0.985181	7.64e-05	0.0542254	0.986102	0.0357263	0.0461815	0.987538	-0.0032701	0.0489853	0.991027	-0.226701	0.0599892	0.00921714	-0.0526909	0.0621569	0.988805
NM_006430_CCT4	rs116244493	T	C	0.08889	-0.00778891	0.0134939	0.985117	0.00298073	0.00969772	0.984444	0.00847871	0.00698137	0.983522	0.0146045	0.00988124	0.982011	0.0396987	0.0120894	0.0202633	-0.0162341	0.010484	0.982415
NR_037673_SERF2_C15ORF63	rs11632042	T	C	0.04444	0.00341179	0.00327783	0.0126995	0.00539743	0.00310017	0.0689952	0.00185812	0.00269764	0.176364	0.00288961	0.00222928	0.025524	0.00473088	0.00312352	0.116282	0.0038264	0.00244744	0.130928
NR_027679_RPAIN	rs57082873	T	TA	0.4934	-0.0198615	0.0113419	0.357744	-0.0251029	0.0102353	0.28552	-0.0203808	0.00924747	0.296804	-0.0181806	0.00886831	0.292912	-0.0768864	0.0174142	0.00848331	0.00525583	0.0118761	0.492505
NR_037702_RNF7	rs11708108	C	G	0.1977	0.0367299	0.0103105	0.0480127	-0.000574515	0.00867168	0.993447	0.00409073	0.00798991	0.992664	0.00627481	0.00458465	0.993254	0.00596651	0.0105738	0.993748	-0.000358392	0.00542622	0.993955
NM_004551_NDUFS3	rs117582710	C	G	0.04762	-0.112496	0.0474892	0.0202449	-0.0385596	0.031764	0.0880117	0.0119953	0.0155323	0.304231	-0.0642289	0.0103527	0.000270019	0.0199493	0.024927	0.400203	-0.0711765	0.0211164	0.00360815
NM_018127_ELAC2	rs117591958	T	C	0.04545	0.000538924	0.0224446	0.146393	0.114716	0.0371481	8.25734e-06	0.0928267	0.0201166	9.15632e-10	0.0378041	0.0136311	0.000749231	0.12408	0.0335639	1.23902e-07	0.0556899	0.0162486	5.85798e-06
NM_001320659_PCID2	rs117706518	C	G	0.03846	-0.0191578	0.0530539	0.270446	0.108873	0.0423319	0.161979	-0.026619	0.0359261	0.424628	0.15034	0.0320422	0.0181729	0.0511435	0.0636865	0.273518	0.0407891	0.0549014	0.36483
NM_001353091_PCID2	rs117706518	C	G	0.03846	-0.0207995	0.0503487	0.197788	0.10057	0.0378611	0.0999933	-0.0226537	0.0322152	0.399135	0.127625	0.0271872	0.0189747	0.0517859	0.0553368	0.166727	0.054603	0.0542802	0.243119
NM_001322927_STAU1	rs118151326	T	G	0.108	-0.135222	0.0222069	0.000513732	0.0465314	0.024909	0.962803	0.0257994	0.0232243	0.963585	-0.0118947	0.0252855	0.972528	0.00271006	0.0317421	0.97847	0.000576224	0.0233894	0.976745
NM_024031_PRR14	rs11859989	C	T	0.03012	0.1106	0.0550023	0.928739	0.0481466	0.0371132	0.958017	-0.0890654	0.0505483	0.935419	-0.0379664	0.0502411	0.938817	0.182906	0.0619992	0.0434021	0.0408776	0.0679261	0.953125
NM_014713_LAPTM4A	rs11892050	A	G	0.02899	-0.097271	0.0290848	0.00455812	0.0279227	0.0329171	0.326334	-0.0161471	0.0375649	0.226249	-0.0204773	0.0119868	0.0819482	0.0148844	0.0276104	0.453689	-0.0554346	0.0174607	0.00379332
NM_001122823_GTF3C5	rs11999163	C	T	0.06742	-0.0501775	0.048626	0.0505552	0.00952963	0.0474569	0.0490875	0.0180103	0.0391557	0.0481099	0.107263	0.0433929	0.0474932	0.0118724	0.0565192	0.0522952	0.0608686	0.0628654	0.0486642
NM_001351204_R3HDM2	rs10716904	AT	A	0.5	-0.0472187	0.0197424	0.115746	-0.0189118	0.0215033	0.186392	-0.0319395	0.0135155	0.0192628	-0.0154022	0.0158935	0.242312	-0.0211605	0.0243482	0.491155	-0.0153039	0.0175783	0.271713
NM_015013_KDM1A	rs12066127	A	G	0.1477	0.0353407	0.0258284	0.977643	0.00370676	0.0235413	0.983135	-0.00622457	0.0211309	0.978629	0.00396654	0.0199964	0.982879	-0.0968914	0.0296787	0.0424282	0.0326426	0.0190907	0.982233
NM_053275_RPLP0	rs201746859	GT	G	0.04605	0.156483	0.0346892	0.022745	0.0235264	0.0329921	0.910176	-0.0371596	0.029532	0.933747	0.00733531	0.0233988	0.909751	0.0420373	0.0342781	0.906809	0.0560329	0.0439745	0.899084
NM_002922_RGS1	rs12132116	T	C	0.1623	-0.00767721	0.0328788	0.817285	0.127135	0.0429432	0.696194	-0.0185213	0.0345523	0.846474	-0.016662	0.0235365	0.821732	0.166629	0.0388191	0.0327756	-0.00436477	0.0257219	0.78571
NM_014248_RBX1	rs12169581	A	T	0.4551	0.0022438	0.00405726	0.243883	-0.00199489	0.00236864	0.0681858	-0.0062012	0.00258027	0.0049524	-0.00163716	0.00141658	0.0350363	-0.00103233	0.00243357	0.126188	-0.00595747	0.00180918	0.000600788
NM_057161_KLHDC3	rs12199246	A	G	0.1062	-0.0201157	0.034745	0.0527024	-0.0162948	0.0248244	0.0511228	-0.0687938	0.0257826	0.0499503	-0.033538	0.0247617	0.0501321	0.0499995	0.0446689	0.0622793	-0.049671	0.034857	0.0499488
NM_001329233_ERAP2	rs35671364	AT	A	0.4237	-0.000735011	0.00595246	0.0572142	0.00371108	0.00355003	0.0260167	0.00597754	0.00441861	0.0175623	0.0027222	0.00245885	0.0289325	1.57e-05	0.00285293	0.0397178	0.00560804	0.00443442	0.0386393
NM_006710_COPS8	rs12329181	C	T	0.06897	0.108019	0.029449	0.0346042	-0.0338251	0.0313194	0.75233	-0.0168862	0.0211423	0.828486	0.0100718	0.0199673	0.828545	-0.00783981	0.0312647	0.762603	0.0233744	0.0292442	0.726682
NR_033416_CCT6P3	rs34368756	CA	C	0.3049	-0.00238879	0.0209626	0.803877	0.00213705	0.0204329	0.7137	-0.000250171	0.0177517	0.810172	0.0562982	0.0103458	0.0104636	0.0376724	0.0215731	0.662028	0.00947664	0.0139087	0.704972
NM_002721_PPP6C	rs12377973	G	C	0.4778	-0.0146706	0.0040041	7.76214e-08	-0.00667319	0.00681174	0.000885932	-0.0174459	0.00582143	2.46412e-05	-0.0121217	0.00330136	1.31175e-06	1.64e-05	0.00473888	0.279573	-0.0202236	0.00343791	1.03509e-08
NM_024640_YRDC	rs12406581	A	G	0.03906	0.0952071	0.0566848	0.0442579	0.0333366	0.03939	0.0558095	0.0231506	0.0229657	0.0528654	0.0215267	0.0346592	0.053516	0.0487172	0.0449942	0.071524	0.15129	0.039497	0.044442
NM_144775_SMCR8	rs1242504	T	C	0.2033	0.0997963	0.0321827	0.0695955	0.0409845	0.037247	0.0801699	-0.00331763	0.0040438	0.127875	0.0239253	0.0289387	0.223573	0.0438995	0.0428229	0.0956421	0.0299234	0.0174756	0.00346969
NM_002687_PNN	rs12431829	T	A	0.3371	0.00893034	0.0047718	0.00222349	0.00193323	0.00411382	0.345966	-0.00238565	0.00312402	0.468976	0.00272737	0.00200282	0.0540141	0.00329391	0.0046117	0.0812462	0.0153247	0.00341839	0.000155574
NM_021141_XRCC5	rs12465204	T	G	0.4888	0.0118956	0.00781904	0.973556	-0.00961533	0.00639876	0.955752	-0.0253469	0.00542554	0.0290747	-0.00182609	0.00471649	0.961199	-0.00623506	0.00791414	0.959244	-0.00349894	0.00555884	0.964708
NM_001127235_GPBP1	rs12516167	C	T	0.0407	0.00424617	0.00303734	0.767401	0.0082654	0.00366349	0.75729	0.00605967	0.00359811	0.763952	0.00896547	0.00357225	0.756405	0.0174792	0.0050997	0.0176181	-0.000556496	0.00492182	0.850305
NM_001242893_CSDE1	rs12563919	C	T	0.09868	0.0808962	0.0289639	0.0444152	0.0718774	0.0265519	0.246187	-0.0236504	0.0189948	0.47125	0.00516656	0.0146881	0.424067	0.00012712	0.0310354	0.558139	0.0689324	0.0224651	0.231053
NM_001330499_WBP2	rs12601888	C	T	0.4886	0.0486252	0.0262156	0.991345	0.034678	0.0222502	0.993169	-0.0200421	0.0241383	0.994765	-0.0142456	0.0247966	0.994834	0.107696	0.018986	0.00677485	-0.0284242	0.0267435	0.994942
NM_001351298_ABCF3	rs12634763	A	G	0.2062	0.0546829	0.0306362	0.0507167	0.0984507	0.022578	0.0453191	0.0230881	0.0257079	0.0796979	0.0339511	0.0235387	0.062689	-0.0129701	0.0282207	0.0957475	0.0109086	0.0317353	0.0576491
NR_134888_CNPY3	rs12660127	T	C	0.05556	-0.159504	0.0388598	0.000460487	-0.089373	0.0333582	0.00110034	0.000502148	0.0387222	0.00693895	-0.0664621	0.0305382	0.00102874	0.0288433	0.038226	0.0523274	-0.0823062	0.0453212	0.00212761
NR_130117_PARP12	rs12703796	A	G	0.4066	0.00227633	0.0124889	0.152934	0.0286356	0.013176	0.0322514	0.0342131	0.0181849	0.0225704	0.0658531	0.0196432	0.0212479	0.0195379	0.0348775	0.0618493	-0.00322162	0.00901972	0.163235
NM_006362_NXF1	rs58751302	GA	G	0.1944	-0.034836	0.0381534	0.151886	-0.0195992	0.0279287	0.022048	-0.122176	0.0299334	0.000242941	-0.0384097	0.0282896	0.00267511	0.0457752	0.0338838	0.147095	-0.0463855	0.0358775	0.0102084
NM_024099_LBHD1	rs12786494	A	G	0.2378	0.0327875	0.0410106	0.283334	0.0380879	0.0294075	0.147209	-0.106583	0.0250041	0.00328916	-0.0522774	0.0314317	0.0628757	0.00338392	0.0293177	0.267216	0.0189877	0.0315108	0.396032
NM_025222_WDR82	rs11386672	T	TA	0.2279	-0.013576	0.0142443	0.183023	0.00829548	0.0118414	0.0856716	0.00328873	0.0114593	0.0279793	0.0271393	0.0132642	0.0060397	0.0145085	0.0211883	0.0449837	0.0511984	0.0159803	0.00419093
NM_001142587_NFYC	rs200088124	C	CTTTTTTT	0.1084	-0.062436	0.0471658	0.0734575	0.00613186	0.024593	0.294676	-0.0633328	0.0405647	0.0138048	-0.0636049	0.0410973	0.0129042	0.0232632	0.0470859	0.334738	-0.0313023	0.0358428	0.127239
NM_030782_CLPTM1L	rs13190298	T	A	0.3012	0.00268063	0.0283489	0.0258567	0.00413641	0.0176207	0.0574412	0.0247815	0.020311	0.0204885	-0.00196008	0.0158917	0.0721149	-0.00675519	0.0265746	0.187521	0.0124486	0.0307022	0.0267441
NM_016234_ACSL5	rs1337999	A	G	0.04375	-0.00453284	0.034849	0.940266	-0.0480158	0.0331995	0.926098	0.0218837	0.0287486	0.944085	0.0379816	0.0264827	0.931325	0.118864	0.0251646	0.00254702	0.0391319	0.0244691	0.927183
NM_022828_YTHDC2	rs13436236	G	C	0.1552	-0.0413639	0.0205053	0.0474474	0.0103403	0.0202648	0.0503568	-0.0532627	0.017216	0.0452359	-0.00830585	0.0239841	0.0496525	-0.0391058	0.0252846	0.048966	-0.0296841	0.0203122	0.0486697
NR_033698_FNTA	rs28480012	G	A	0.04167	0.156065	0.0366513	0.00180803	-0.00622436	0.032371	0.81766	-0.0230557	0.0225643	0.778456	-0.0784205	0.0273274	0.762487	0.0611277	0.0467839	0.784283	0.0345711	0.0289541	0.876269
NM_001300733_MRPL9	rs144674384	T	TAATA	0.06962	-0.00488607	0.0143722	0.987799	0.0261784	0.0116893	0.988204	0.000801524	0.01179	0.984699	0.00110743	0.0219819	0.986398	-0.0653325	0.0103689	0.000326067	-0.0178178	0.00783788	0.985462
NM_031420_MRPL9	rs144674384	T	TAATA	0.06962	-0.0049341	0.0144168	0.987127	0.0270719	0.0118935	0.987698	0.000559927	0.0120376	0.984017	0.000192021	0.0223561	0.985504	-0.0672304	0.0106929	0.000241233	-0.0181807	0.00804405	0.984554
NM_177534_SULT1A1	rs11335539	C	CT	0.1029	0.0034728	0.00587435	0.459032	0.0378765	0.0373323	0.00492774	0.0586951	0.0194443	0.000284963	0.127555	0.0289873	1.44251e-06	0.0286816	0.027367	0.0716251	0.150395	0.0455473	3.4816e-05
NM_015343_CTDNEP1	rs140034123	A	G	0.07865	0.059943	0.0550994	0.140242	-0.00115234	0.0492336	0.138724	-0.0201691	0.037105	0.140041	0.0471945	0.0347972	0.136997	0.205323	0.0632898	0.0481818	-0.00775509	0.0493405	0.141398
NM_006706_TCERG1	rs202106156	CT	C	0.05294	-0.223966	0.0386475	0.0293111	-0.0782687	0.0737428	0.851084	0.00175614	0.0572457	0.87308	-0.00104921	0.0607623	0.90004	-0.100264	0.0676144	0.820483	-0.0998738	0.0487648	0.814203
NM_014045_LRP10	rs140696758	T	C	0.02632	-0.0138756	0.0314098	0.622567	-0.0304158	0.0276358	0.589619	-0.0326121	0.0217419	0.589678	-0.0110858	0.00698434	0.590436	-0.0702832	0.0145471	0.00193302	-0.0201327	0.0141236	0.593219
NM_005782_ALYREF	rs6146168	CCTGCCCGCTGT	C	0.07303	0.070466	0.0518711	0.103365	-0.152792	0.0751018	0.0270808	-0.143662	0.0705043	0.0304838	-0.136245	0.0587889	0.0270846	0.0190969	0.100709	0.0446729	-0.152007	0.0633724	0.0264717
NM_001349460_SNRPN	rs141672112	C	T	0.04605	0.0579932	0.0327328	0.0483665	-0.000287432	0.0289421	0.0579012	0.0331671	0.0123228	0.0456743	0.014626	0.0132112	0.0505993	0.03091	0.0211258	0.0535793	0.0270639	0.0233745	0.0539713
NM_001355120_RPA1	rs34978036	AAAAG	A	0.2143	0.0048415	0.00214467	0.00206738	0.00275914	0.00153512	0.000210957	0.00423217	0.00119407	0.000278438	-0.000458685	0.00137	0.347688	-0.00106575	0.00148263	0.361429	0.00305184	0.00220482	0.00314508
NM_001320831_SUGT1	rs3074341	TAA	T	0.05618	-0.0247516	0.0216052	0.834747	-0.0140109	0.0224915	0.795334	-0.0361156	0.0245962	0.698261	-0.0135252	0.013158	0.700917	0.08198	0.0222524	0.0343043	-0.016224	0.0229664	0.74669
NM_001190706_MTRNR2L9	rs143330405	T	C	0.07386	4.45e-05	0.00326517	0.26109	0.00277834	0.00405209	0.0928783	0.00172816	0.0036018	0.0425191	0.00968792	0.00364031	0.0200272	0.0154712	0.00660618	0.0231571	0.00477834	0.00329606	0.0389339
NM_001291411_SON	rs34679457	G	GT	0.2055	0.0768346	0.0201002	0.0236315	-0.0303339	0.0248731	0.978135	-0.0320782	0.0158879	0.980686	-0.0134358	0.0205991	0.979728	0.0675484	0.0331595	0.973531	-0.00577092	0.0231645	0.984498
NM_001696_ATP6V1E1	rs34587507	AC	A	0.1154	-0.0276429	0.0477652	0.192002	0.0505037	0.0359718	0.0090276	-0.0169586	0.0327089	0.115965	0.0761164	0.022121	0.00575583	0.00507067	0.0454204	0.039418	0.024523	0.0317677	0.0365456
NM_001257175_DDX19B	rs144459115	G	A	0.04762	0.0321737	0.0416915	0.0527355	0.00616052	0.0417605	0.0381433	0.0727535	0.0196248	0.00366485	0.00575411	0.0120447	0.0468843	0.0407874	0.0331287	0.0051728	0.0280692	0.0305649	0.0170056
NM_006609_MAP3K2	rs34966565	CT	C	0.4878	-0.0285046	0.0100299	0.0307985	-0.0153591	0.00983412	0.959951	0.00110305	0.00868202	0.965045	0.00820394	0.00890685	0.968746	-0.00199053	0.0114429	0.951342	-0.00541001	0.00843735	0.961568
NM_001330244_ARL17A	rs113562005	CA	C	0.1389	0.0297761	0.010657	0.00710876	0.066661	0.0109401	3.22041e-09	0.0520973	0.00809127	7.39676e-09	-0.0314287	0.0114167	0.0099733	0.0267984	0.00999522	3.43381e-05	0.000699425	0.0127818	0.33637
NM_001363805_ARL17B	rs113562005	CA	C	0.1389	0.0342494	0.0108548	0.00268857	0.0708767	0.0111177	1.96039e-10	0.0567211	0.00816851	8.61357e-10	-0.0298021	0.0117575	0.0196171	0.0283235	0.0102366	9.71617e-06	0.00165781	0.0129822	0.287671
NM_001731_BTG1	rs1458522	G	A	0.04494	-0.0380458	0.00855091	0.0220602	-0.0058467	0.0045631	0.888022	0.000193339	0.00491297	0.890327	-0.000741854	0.00453244	0.890137	-0.0123323	0.00560049	0.884746	-0.00250699	0.00529203	0.891276
NM_001271886_AAGAB	rs1466434	G	A	0.2701	0.029049	0.0145613	0.0454564	0.000464761	0.0135841	0.0446566	0.0345798	0.0101982	0.0365257	0.0187772	0.0107574	0.0450193	0.0161643	0.012866	0.116085	0.0317832	0.00719328	0.030644
NM_002490_NDUFA6	rs72390197	CATATAT	C	0.4222	0.0511313	0.0102873	0.0156461	-0.00237694	0.00848815	0.381933	0.0116436	0.00812486	0.337494	0.00395606	0.00436371	0.360684	0.0170541	0.0103043	0.34628	0.0116504	0.0065169	0.343175
NM_012412_H2AFV	rs199533460	C	CT	0.2013	-0.00351646	0.0169515	0.454856	0.0274819	0.0075559	0.0441637	0.00463213	0.00645966	0.230439	0.00919572	0.00370333	0.128918	0.00542132	0.00844027	0.297123	-0.00539826	0.00546401	0.145012
NM_016630_SPG21	rs67624010	C	CT	0.07143	0.0756445	0.0542421	0.00551284	0.0795087	0.0592901	0.00983747	0.0445168	0.0353776	0.00911265	-0.0239241	0.0396097	0.211986	0.215059	0.0671162	0.00039897	0.07513	0.0353829	0.00376881
NM_148955_SNX1	rs67624010	C	CT	0.07143	0.0349612	0.0365802	0.0986515	-0.0308695	0.0380591	0.382898	0.0150196	0.0273975	0.313996	-0.00413198	0.00965917	0.438662	0.0196763	0.0218928	0.27282	0.0405167	0.0125184	0.037199
NM_003893_LDB1	rs34740269	C	CTT	0.408	0.018393	0.0291284	0.443658	0.0424445	0.0207178	0.0243491	0.0460735	0.0220599	0.0015002	0.0306445	0.0262691	0.00563811	-0.0224365	0.0294225	0.317747	0.0148282	0.0271773	0.34273
NM_181781_ZNF326	rs150374426	C	G	0.1978	0.00383974	0.0111116	0.0508193	0.0116631	0.0162231	0.0342414	0.0259071	0.0167562	0.0361638	0.0170377	0.00759892	0.0370805	0.0145945	0.00936028	0.0394062	0.020543	0.0104732	0.038849
NR_104029_DGUOK_AS1	rs151191306	C	G	0.05488	-0.0195938	0.0218544	0.436237	0.00232562	0.0188653	0.376552	0.00909391	0.0154901	0.232512	-0.00548918	0.0120844	0.28444	-0.00435858	0.0073977	0.466565	0.0536843	0.0103959	0.0258111
NM_005038_PPID	rs1531713	A	G	0.2123	0.00263998	0.02206	0.102244	0.0216916	0.016198	0.020218	0.0307921	0.0163685	0.0284272	0.0197136	0.0184699	0.0263898	0.013193	0.0222847	0.069135	0.0172036	0.0207389	0.0380368
NM_001286176_C2CD5	rs1545632	A	G	0.2083	0.0928446	0.0229519	0.025931	0.0177136	0.0303024	0.988726	-0.0242752	0.0265779	0.986545	-0.00735169	0.0249764	0.988642	0.00668111	0.0307152	0.985889	0.00488007	0.0201415	0.984793
NM_001278555_UBE2E3	rs155135	T	C	0.2536	-0.105345	0.0282261	0.0297035	0.0379727	0.0288335	0.972176	-0.00805675	0.0218551	0.976426	-0.00107539	0.0173958	0.97743	0.0168571	0.0312486	0.979284	0.0251567	0.0190087	0.973724
NM_001136134_RPL28	rs16987058	T	C	0.04795	0.0176617	0.00510394	8.41799e-05	0.00496639	0.00192341	0.00178139	-1.22e-05	0.00190392	0.286867	-0.00314785	0.00163641	0.244811	0.00105515	0.00162635	0.0538428	0.00346731	0.00206899	0.0113286
NM_001271314_ZNF266	rs16996952	G	A	0.05682	-0.0667476	0.0138026	0.0356731	0.0014705	0.00280315	0.991456	-0.00317563	0.0040139	0.98958	0.00241644	0.00871879	0.988428	0.0124291	0.0152153	0.99038	0.024326	0.0205014	0.990731
NM_007080_LSM6	rs17020878	C	T	0.05495	-0.013022	0.039813	0.986271	0.0270887	0.0410311	0.980953	-0.0161566	0.0306997	0.983777	-0.0133299	0.0199974	0.986415	0.100375	0.0337825	0.0350892	0.0193577	0.0301222	0.982293
NM_025158_RUFY1	rs17080341	T	G	0.09412	-0.0117284	0.0189459	0.390245	-0.188481	0.0405288	0.000801023	0.0659372	0.0347036	0.0381729	0.0405639	0.0323727	0.0910669	-0.00469379	0.0495666	0.481663	0.018115	0.0205311	0.0836787
NM_001323948_DIS3L	rs17241929	T	G	0.4	0.0163938	0.0131616	0.82255	-0.00674451	0.00951035	0.865184	-0.000900959	0.0134702	0.862448	0.00835216	0.0130697	0.886922	0.0659638	0.0163192	0.0374667	0.00388047	0.0177836	0.844802
NM_018225_SMU1	rs17288067	A	G	0.1348	0.0340145	0.00695924	0.0120085	-0.000517188	0.00454867	0.763981	-0.00530764	0.00487369	0.795756	0.00506515	0.00320864	0.71397	0.00729617	0.00541102	0.72134	0.00272359	0.004161	0.706562
NM_199337_TMEM179B	rs174458	C	T	0.3681	-0.102329	0.0223993	0.000338152	-0.00729121	0.0225486	0.80777	-0.0142344	0.0195364	0.748748	0.0178126	0.0140152	0.71885	0.0290267	0.0197034	0.660564	-0.0169126	0.0178239	0.648642
NM_058004_PI4KA	rs175185	A	G	0.4277	0.0832977	0.024623	0.0291292	0.0337756	0.0150238	0.0570568	0.043672	0.0233117	0.0570548	0.0391949	0.020792	0.057286	0.0109423	0.0264876	0.0696352	0.00283224	0.0242206	0.0631728
NM_001351162_USP15	rs17654475	T	C	0.05	0.00850816	0.0184511	0.50292	0.0396605	0.0186103	0.0529962	0.0224672	0.0158854	0.176213	0.00269706	0.00585485	0.477857	3.96e-05	0.0384101	0.427378	0.04015	0.010143	0.0474448
NM_017807_OSGEP	rs1780916	A	G	0.2667	-0.11074	0.0286432	0.0261103	-0.00810898	0.0318405	0.989053	0.0267792	0.0245878	0.986188	0.0257493	0.0306589	0.983904	0.0268187	0.0338954	0.987757	0.0226919	0.0302904	0.989539
NR_040016_TMEM50B	rs17879003	T	C	0.1685	-0.0498307	0.0241516	0.119424	-0.0581169	0.0321847	0.0357358	-0.00652552	0.0281524	0.250439	-0.0515462	0.00899933	0.000599138	0.0306582	0.0371963	0.457083	-0.029846	0.0123862	0.00318416
NR_038427_GTF3C2_AS1	rs70953900	CA	C	0.05556	0.0351576	0.0188373	0.281804	0.00276255	0.0131207	0.447983	-0.0453322	0.00992769	0.00218524	-0.0222694	0.0102749	0.0493015	0.0178029	0.0146525	0.26299	0.00870157	0.0103269	0.305695
NM_032864_PRPF38A	rs1935293	C	A	0.0625	-0.00244098	0.00714065	0.177065	-0.0055029	0.00751122	0.0513434	-0.019829	0.00603592	0.00420513	-0.0172417	0.00517711	0.0033241	-0.0020306	0.00710965	0.186948	0.00168335	0.00781123	0.058014
NM_024923_NUP210	rs200399276	T	A	0.1048	0.0353556	0.0140748	0.00949214	0.0531521	0.0111133	3.87077e-06	0.0712375	0.0216973	2.44378e-06	0.0672894	0.0215313	3.30028e-05	-0.0239899	0.0228646	0.401911	0.04262	0.0134879	0.000392771
NM_018471_ZC3H15	rs11458662	A	AT	0.08654	0.169091	0.0261169	0.0149087	0.0377721	0.0337881	0.976551	0.0138347	0.0233206	0.977762	0.00228722	0.0295758	0.980711	-0.0535514	0.0742227	0.983132	0.00979454	0.0214333	0.978426
NM_014296_CAPN7	rs2013741	T	C	0.2556	0.0207722	0.011276	0.961247	0.0079669	0.0125354	0.967968	0.0385369	0.00853656	0.0359379	0.00759135	0.00729473	0.966047	0.000608389	0.0114479	0.969094	0.00151749	0.0109147	0.969126
NM_001282948_JMJD1C	rs34591284	C	CT	0.04545	0.098501	0.0179437	0.00020526	-0.0546312	0.0290288	0.578552	-0.0041899	0.0202196	0.612631	-0.00633641	0.0119127	0.748859	-0.0646535	0.0795373	0.621363	0.0225003	0.0243044	0.734294
NR_134512_JMJD1C	rs34591284	C	CT	0.04545	0.0916056	0.0167237	0.000186956	-0.0501323	0.0290899	0.492848	-0.00476353	0.0199427	0.516548	-0.00588731	0.0117324	0.687663	-0.057585	0.07661	0.545633	0.023472	0.0230909	0.678066
NM_001037334_USP14	rs201689756	C	A	0.1429	0.0065375	0.0134546	0.0594503	-0.0195625	0.0148422	0.0519684	-0.0204574	0.0111062	0.00119023	-0.0152236	0.00878686	0.0047186	-0.0328461	0.0161301	0.0061608	-0.03641	0.0129686	0.00232256
NM_006924_SRSF1	rs59377167	G	GTAAA	0.06667	-0.0295085	0.00592852	0.00131066	-0.011874	0.00598839	0.0292121	-0.0249001	0.00692303	0.0283829	-0.00628495	0.0060162	0.101719	0.010645	0.0066244	0.21534	-0.00446136	0.00446557	0.0752455
NR_034041_SRSF1	rs59377167	G	GTAAA	0.06667	-0.0191047	0.00473591	0.0214039	-0.00496299	0.00456873	0.0643625	-0.0177359	0.00565059	0.0623436	-0.00203466	0.00422657	0.0925789	0.00589157	0.00440219	0.0921981	-0.00446035	0.00413021	0.0664584
NM_006435_IFITM2	rs2031090	G	A	0.3533	-0.000725889	0.00131312	0.319376	0.0138588	0.0185587	0.0169814	0.0523358	0.0165043	1.18428e-05	-0.00657924	0.0023262	0.47596	0.00205742	0.0173994	0.0493484	0		0.42289
NM_016275_SELENOT	rs2049227	C	T	0.4157	0.000433085	0.00262518	0.0632897	0.00470282	0.00325431	0.000962763	0.0087425	0.00278464	2.18863e-06	0.00743359	0.00147978	2.11322e-08	0.00220213	0.00262909	0.0152387	0.00932481	0.00180491	2.14306e-10
NM_138764_BAX	rs2125346	G	T	0.04268	-0.00435291	0.0103084	0.535184	0.0322609	0.00922353	0.285242	-0.0105644	0.00620297	0.439413	0.0126157	0.00224049	0.0183871	-0.000318839	0.0173674	0.620474	0.00867766	0.00500441	0.335831
NM_015885_PCF11	rs2132774	A	G	0.3444	-0.0198437	0.0165093	0.100532	-0.0130598	0.0179535	0.124324	0.00785652	0.0152563	0.401079	-0.0418583	0.0118348	0.0158962	0.0292491	0.0184862	0.0305845	0.0203587	0.0171843	0.380252
NM_001207013_PTPN2	rs2155865	C	A	0.04321	0.0125469	0.0378562	0.306394	0.141599	0.0423272	0.197691	0.0537699	0.0373882	0.201448	0.0756487	0.0285085	0.192425	0.195543	0.0532583	0.0152275	0.0392885	0.0212335	0.194399
NR_037716_RNASEK	rs218674	G	A	0.2692	-0.0225435	0.0292551	0.0461458	-0.0186569	0.0208834	0.0438897	-0.0271674	0.0245714	0.0437264	-0.0249232	0.0215361	0.0433617	0.0057017	0.0427569	0.0542919	-0.0692003	0.0318801	0.0433298
NM_017918_MCUB	rs2194860	A	G	0.3636	-0.00344947	0.0164808	0.989242	-0.00581694	0.00731802	0.986889	0.0362333	0.00647659	0.0194843	-0.0148029	0.00715114	0.982948	-0.0432611	0.027432	0.985916	0.0342782	0.0175688	0.983802
NM_001080391_SP100	rs2219811	T	C	0.1802	0.0191234	0.0240114	0.0384929	0.0102796	0.021972	0.00795514	0.0081883	0.0174059	0.0234767	0.0479441	0.0168931	0.00274421	0.00721555	0.0302157	0.0618165	0.00182562	0.0263348	0.0467851
NM_017940_NBPF1	rs2259362	T	C	0.4167	0.0186261	0.0106529	0.0427667	0.00907722	0.0101254	0.0579757	0.0123665	0.00857899	0.0433402	-0.000432998	0.00827071	0.0612062	0.0079767	0.0186892	0.0855966	0.00143371	0.00793622	0.0498292
NM_007172_NUP50	rs226522	G	A	0.25	-0.0102834	0.0204565	0.109173	-0.02489	0.0181257	0.00466271	-0.00403703	0.0147142	0.111147	-0.0558592	0.00889826	5.84566e-12	-0.0302024	0.013239	0.0039736	-0.0409102	0.0104455	9.19616e-08
NM_153645_NUP50	rs226522	G	A	0.25	-0.00996477	0.0204608	0.111727	-0.0241357	0.0180897	0.00537993	-0.0041064	0.0148051	0.111007	-0.0555498	0.00880605	6.06548e-12	-0.0296088	0.0132997	0.0046151	-0.0409266	0.0104016	9.9614e-08
NM_015638_TRPC4AP	rs2273805	T	A	0.3407	-0.0186517	0.0274328	0.0636388	-0.0134345	0.0225214	0.0887043	-0.0611411	0.0209343	0.0386756	-0.029319	0.0177095	0.0560557	0.00667882	0.0271176	0.274353	-0.0307594	0.0211116	0.0564165
NM_006893_EIF2D	rs2274902	T	C	0.4412	-0.00607487	0.0281954	0.862853	0.0417094	0.0280015	0.793616	-0.0659514	0.0163614	0.0293814	0.0411341	0.0216481	0.795134	0.00200081	0.0318262	0.8702	0.0337424	0.027985	0.755633
NM_005973_PRCC	rs2275202	G	A	0.07865	0.236882	0.0537457	0.0204886	-0.0146021	0.0507737	0.555395	-0.0167942	0.0333751	0.613098	0.015297	0.0402199	0.720796	0.0642171	0.0637669	0.600216	-0.00700751	0.0599161	0.599442
NM_006355_TRIM38	rs2328887	T	C	0.05556	-0.037534	0.0102264	0.00369429	-0.00148624	0.0159482	0.17081	-0.0241933	0.0145171	0.14494	-0.0322316	0.0102698	0.108388	-0.00517366	0.0199955	0.322135	-0.00992208	0.0119819	0.188764
NM_001286822_PTTG1IP	rs235337	A	G	0.2586	-0.0551227	0.0287779	0.874437	0.00457966	0.0170512	0.887237	0.00828423	0.0152104	0.875176	0.00304844	0.0104168	0.881024	0.0717896	0.0190564	0.0119285	0.00774912	0.013331	0.8857
NM_003345_UBE2I	rs2402095	G	A	0.1765	0.00361559	0.00637702	0.992457	0.00267517	0.00505376	0.991295	0.00212944	0.00593673	0.991305	0.000959313	0.00356762	0.990664	-0.0271736	0.0057942	0.0484056	0.00545616	0.00518592	0.99048
NM_021149_COTL1	rs247867	A	G	0.1484	-0.100033	0.0329839	6.46003e-05	-0.0420298	0.023512	0.0163815	-0.0295962	0.0239296	0.0330959	-0.0424468	0.0116788	3.25164e-05	0.0603958	0.0416802	0.307907	-0.0541252	0.014164	1.6597e-06
NM_004739_MTA2	rs2513058	A	G	0.05422	0.0381049	0.0301549	0.0373679	0.06656	0.0242497	0.0203806	0.0537746	0.0166856	0.0207127	0.0014322	0.0202209	0.0646793	0.051715	0.029012	0.0303612	0.011627	0.0343419	0.0606044
NM_153697_ANKRD44	rs2579396	C	T	0.06111	-0.0220378	0.0193965	0.0411583	-0.0266606	0.0133147	0.0405704	-0.0227919	0.0138389	0.0491743	-0.0236422	0.0147592	0.083677	-0.0248675	0.0149345	0.0976029	0.00480703	0.0136253	0.223518
NM_003299_HSP90B1	rs2583260	A	C	0.1278	-0.0262006	0.0160366	0.000345413	-0.0226254	0.0116092	0.000430389	-0.0177671	0.0088902	0.000677945	-0.0102264	0.00859616	0.00229822	-0.00288524	0.0145295	0.255678	-0.047202	0.0154417	7.66039e-07
NM_014740_EIF4A3	rs2589131	A	G	0.1092	-0.00115191	0.00321645	0.976705	0.00267394	0.00348866	0.975681	0.00346351	0.00298818	0.976517	0.00178341	0.00156244	0.96917	-0.00863427	0.00359044	0.0297957	-0.000633938	0.002375	0.976949
NM_006402_LAMTOR5	rs2640503	G	A	0.07143	0.116203	0.0209176	0.0278529	0.00628902	0.051209	0.856259	-0.0267496	0.0364043	0.851905	-0.0275676	0.0376185	0.85025	0.0551274	0.0615032	0.84665	-0.00689153	0.0220636	0.851334
NM_003168_SUPT4H1	rs2680707	T	C	0.1444	0.0536323	0.013551	7.2672e-06	0.0851802	0.0168944	3.05027e-06	0.105103	0.0197503	4.00661e-08	-0.0108458	0.00509316	0.464859	0.02958	0.015924	0.00369138	-0.00162549	0.00710332	0.310869
NM_001136140_CMPK1	rs2758737	T	C	0.4659	0.0333364	0.0119489	0.000317868	0.0381642	0.0119591	0.00209916	0.00949101	0.01175	0.0459353	0.0183571	0.00832481	0.0204238	0.0138506	0.016178	0.0809208	0.0419531	0.00666169	4.34861e-09
NM_139312_YME1L1	rs2797080	A	C	0.1839	-0.021166	0.0150019	0.0554479	0.0169901	0.0158747	0.377485	-0.0295696	0.0119168	0.010852	-0.022206	0.00824915	2.5671e-05	-0.00449291	0.0344663	0.465259	-0.00491503	0.0118784	0.019736
NM_080599_UPF2	rs2815611	G	A	0.08667	-0.111679	0.0310189	0.0210011	0.000727884	0.042116	0.957942	0.0167929	0.0332597	0.958019	0.0619163	0.0384454	0.945708	-0.0350704	0.0434162	0.954163	0.0240004	0.0244653	0.953373
NM_001288581_BROX	rs28370026	T	C	0.04494	0.027524	0.0430655	0.988479	0.038715	0.0464012	0.989194	-0.0241602	0.0444485	0.986133	0.0165483	0.0385932	0.985477	0.132429	0.031994	0.00847476	-0.032646	0.0303487	0.981744
NM_014612_FAM120A	rs28403269	C	G	0.05	-0.120766	0.0221549	0.000383523	0.0582995	0.0797476	0.975943	0.147426	0.0488903	0.968261	0.0543171	0.0552973	0.971459	0.0142651	0.0772553	0.978365	0.0148332	0.0262111	0.979593
NM_019589_YLPM1	rs28498977	T	C	0.2857	-0.00711373	0.00503398	0.0415407	-0.00124273	0.00555445	0.0430121	-0.00358376	0.00422674	0.0388476	-0.00107088	0.00360903	0.068456	-0.00259547	0.00519828	0.0829847	-6.74e-05	0.00576639	0.0690981
NM_001282873_UBR5	rs2853231	A	G	0.3214	0.0666793	0.0107105	3.06302e-06	-0.00706088	0.00754494	0.62999	0.00981875	0.00612001	0.332592	0.0247289	0.00773191	0.32111	-0.00180844	0.00769231	0.648565	0.0156411	0.00679859	0.341376
NR_002824_HERC2P2	rs28651526	A	G	0.05696	0.0148118	0.0631811	0.0834528	0.12137	0.0573349	0.0394538	-0.0020908	0.0374481	0.264141	0.0302402	0.0558965	0.181753	-0.0537957	0.0714984	0.216984	0.0435134	0.0659881	0.112906
NM_001328688_OLA1	rs2884442	A	T	0.478	0.0055392	0.00174489	0.000111826	0.00682744	0.00111937	3.13526e-10	0.00654023	0.00115959	6.10752e-12	0.0019467	0.000532148	0.000104284	0.00188901	0.00119206	0.0690946	0.00490038	0.000939252	9.37481e-07
NM_001351050_STX2	rs2895141	G	A	0.3708	-0.0315135	0.0176626	0.000819092	-0.0904418	0.0186068	2.14203e-07	-0.0640615	0.0144103	1.20546e-07	-0.0357043	0.016284	0.00827857	-0.0409117	0.0194214	0.0014002	-0.012964	0.0225624	0.125157
NM_001098210_CTNNB1	rs2953	G	T	0.4432	-0.0561117	0.0240087	0.0325869	0.00243894	0.0283048	0.11955	-0.0498698	0.0229743	0.0322705	-0.0295146	0.0117039	0.0320519	0.011035	0.0211779	0.221215	-0.0524915	0.0132574	0.024832
NM_004499_HNRNPAB	rs2973746	A	C	0.3125	-0.113339	0.0219746	0.0377148	0.0057691	0.0207973	0.973709	-0.0287008	0.0156255	0.96916	-0.0167758	0.0133689	0.976604	-0.0180585	0.021719	0.973489	-0.0180503	0.0180669	0.97187
NM_031266_HNRNPAB	rs2973746	A	C	0.3125	-0.115731	0.0227108	0.0457246	0.00255194	0.0212162	0.96826	-0.0311551	0.016253	0.964272	-0.0200973	0.0141877	0.970527	-0.0156863	0.0218155	0.969532	-0.0204183	0.0186939	0.966276
NM_001352660_PCM1	rs334746	C	A	0.0625	0.00951653	0.0105316	0.98606	-0.00136782	0.00468499	0.987319	0.00649808	0.00429591	0.985082	2.99e-05	0.00749769	0.985994	0.0377544	0.00728856	0.0378196	-0.0124549	0.0112898	0.985933
NM_001130701_STYX	rs34279972	C	T	0.3314	0.0992365	0.0223471	0.0373885	0.00899523	0.0249519	0.975891	-0.00612432	0.0200917	0.981965	-0.00925744	0.0162861	0.979123	-0.0242996	0.0246143	0.974083	-0.00456911	0.0223472	0.982489
NM_001282764_CDV3	rs34482043	AT	A	0.1932	-0.0546381	0.0139343	0.0332048	0.0234353	0.014247	0.983559	0.00545194	0.0124706	0.985854	0.00441062	0.00929384	0.985641	0.0129575	0.0165421	0.988228	0.00489764	0.0127147	0.987339
NM_012383_OSTF1	rs34688843	CA	C	0.05682	-0.0357008	0.0475503	0.969404	-0.034798	0.0443714	0.968484	-0.0296255	0.0345036	0.969619	-0.0240767	0.0244755	0.973414	0.19876	0.0396577	0.00276855	-0.0111593	0.0290943	0.972898
NM_020232_PSMG2	rs34797411	AT	A	0.3804	0.0102484	0.0235078	0.13731	0.0949289	0.0252762	0.0493384	0.0328682	0.0237659	0.272961	-0.0256159	0.0231151	0.196998	-0.00260839	0.029151	0.421836	-0.0362814	0.0177627	0.205609
NM_003730_RNASET2	rs34850479	A	C	0.04598	0.000314596	0.00191512	0.288757	-0.00279879	0.00193297	0.202462	0.0017601	0.00163683	0.482969	0		0.461797	-0.000722579	0.00180838	0.345102	0.0017153	0.000333541	0.0200321
NR_003089_OTUB1	rs35611728	AC	A	0.08434	0.020634	0.0240392	0.124118	0.0179681	0.0217319	0.0978097	0.0157726	0.0159158	0.0972383	0.0326588	0.0160042	0.0929167	0.0949106	0.0216334	0.00416232	0.00902585	0.0161277	0.0942107
NM_001271781_PSMD6	rs35667547	C	G	0.03472	0.0105842	0.0325141	0.261294	-0.0427441	0.0269129	0.13697	-0.00477323	0.00934768	0.481877	-0.0342316	0.0339592	0.292898	-0.128564	0.0639409	0.109251	-0.082356	0.0127984	0.0138724
NM_001244816_FOXP1	rs11304053	G	GA	0.119	0.0515709	0.0229131	0.0429125	-0.000102793	0.018769	0.0647363	0.0221112	0.0137011	0.0722254	-0.0181982	0.0147638	0.20188	0.00472005	0.0268959	0.113039	0.0279862	0.0180587	0.0513281
NM_001270643_LUC7L2	rs59616162	CAA	C	0.25	-0.00809505	0.0168621	0.0999241	0.0300045	0.0110661	6.14199e-06	0.0429337	0.00847332	2.76507e-09	0.0270267	0.00868094	9.72193e-05	0.0442154	0.0146973	5.02581e-06	0.0270435	0.0124939	0.00147897
NM_016019_LUC7L2	rs59616162	CAA	C	0.25	-0.00868015	0.0170375	0.110545	0.0305065	0.0110529	6.62269e-06	0.0431004	0.00856037	2.47267e-09	0.0276668	0.00858007	6.27938e-05	0.0448722	0.0146348	4.17597e-06	0.0273327	0.0124883	0.00136574
NM_001042414_PSPC1	rs373512695	C	T	0.05147	0.0550003	0.029008	0.983873	-0.0124023	0.0301109	0.989649	0.119841	0.0200211	0.00338723	0.0175464	0.0114826	0.982555	0.00382446	0.0177515	0.986606	0.0251715	0.0332252	0.988032
NM_006082_TUBA1B	rs3741621	C	T	0.3571	-0.000499617	0.0213514	0.0509188	-0.00707828	0.0165728	0.0284124	-0.0503659	0.0149855	0.000151115	-0.0339897	0.0133619	0.000123484	0.00476733	0.0229534	0.167045	-0.00351894	0.0177524	0.0133809
NM_021239_RBM25	rs3742828	A	C	0.2303	0.00650511	0.00248089	0.0120729	0.00872826	0.00229085	0.0078603	0.000869834	0.00214796	0.0642169	0.00138845	0.00279566	0.0452501	-0.00192697	0.00427167	0.184548	-0.00246876	0.00198399	0.247532
NR_130113_SFT2D1	rs374407807	T	G	0.02586	0.0494103	0.0238584	0.881031	-0.0165333	0.0346631	0.937164	0.0195476	0.0264343	0.928953	0.0226951	0.0125268	0.905468	0.135304	0.0295721	0.0220454	-0.0150451	0.016066	0.911827
NM_032758_PHF5A	rs11445018	GA	G	0.08197	0.00275747	0.00578618	0.376489	0.00840794	0.00628024	0.0636922	0.00382591	0.00489322	0.0580956	0.0145534	0.00550687	0.0259489	0.00576598	0.00904328	0.0181739	0.00850064	0.00563781	0.0436402
NM_001030018_APRT	rs377180759	T	C	0.03846	-0.0858891	0.046979	0.0467994	-0.0507328	0.0228453	0.0646556	-0.0334927	0.0094623	0.000103281	-0.0177726	0.019839	0.129186	-0.0314441	0.0210502	0.0369228	-0.0108284	0.0340121	0.130345
NM_001321561_KIAA0100	rs3794761	A	C	0.2209	0.000625324	0.00416463	0.920412	-0.00501861	0.00392378	0.934199	0.00552577	0.00327752	0.924035	0.00758101	0.00180223	0.0471406	-0.00332087	0.00402776	0.935365	-0.00483894	0.00251747	0.921754
NM_032340_UQCC2	rs3800335	G	A	0.1145	0.0413924	0.00931614	0.0316397	0.0109494	0.0122312	0.290396	-0.00994774	0.0119294	0.310882	0.007975	0.00429348	0.29015	0.0144935	0.0129936	0.298568	0.00220408	0.00559549	0.293161
NR_135008_HDGF	rs3811036	G	T	0.04545	0.0148473	0.0337571	0.0888239	0.0559334	0.0291401	0.000226485	0.0355286	0.0301137	0.0051944	0.0695275	0.0228432	4.294e-05	0.0640868	0.0435687	0.0224533	0.0653769	0.033824	0.000125053
NM_001318025_PPP4R2	rs3821378	G	C	0.4556	-0.0138896	0.00601069	0.0236284	-0.017084	0.00742883	0.0141835	-0.0038461	0.00618061	0.0145167	-0.00372972	0.00237395	0.0161814	-0.00429478	0.00654441	0.170197	-0.0171043	0.00452004	0.000508529
NM_001293213_TUBB	rs3869076	C	T	0.1758	0.118941	0.0413611	0.00525625	0.0487107	0.0434781	0.00632605	0.0036658	0.0290421	0.0675573	0.0122016	0.0280204	0.0345738	0.230127	0.0382423	3.82323e-05	0.0619098	0.0392443	0.00915192
NR_120608_TUBB	rs3869076	C	T	0.1758	0.0239647	0.0340029	0.137365	0.0477233	0.0418535	0.107042	0.00543117	0.0307609	0.128835	0.0160055	0.0315889	0.115534	0.221929	0.0403683	0.00258425	0.0597583	0.0392431	0.10863
NR_024111_SBDSP1	rs3873463	G	C	0.4167	0.0217695	0.0130037	0.110505	-0.000850418	0.010711	0.0608433	0.0370145	0.00857302	1.64226e-08	0.0212633	0.0115695	0.00807162	0.0160736	0.016283	0.0412946	0.0181189	0.0149769	0.00351273
NM_001025598_ARHGAP30	rs3927636	A	T	0.1014	-0.00987689	0.0273463	0.0395495	-0.0279325	0.0216923	0.0423774	-0.0125649	0.01026	0.0485697	-0.0218962	0.0182963	0.0452869	-0.0305244	0.0236875	0.0604487	-0.0374469	0.0215505	0.0405109
NM_001287602_ARHGAP30	rs3927636	A	T	0.1014	-0.0297169	0.0303174	0.0417139	-0.0278524	0.0213806	0.0452683	-0.0126805	0.00983759	0.0529458	-0.020442	0.0180638	0.0495299	-0.0283801	0.023296	0.0693287	-0.0387488	0.0210359	0.042775
NM_003079_SMARCE1	rs34341120	AG	A	0.4602	-0.0521395	0.0203779	0.000601744	-0.0497982	0.0226629	0.000287072	-0.0306336	0.0122084	5.8472e-05	-0.0559147	0.0108217	7.22281e-10	0.00641226	0.0290656	0.060161	-0.0766309	0.0208303	8.173e-08
NM_001351834_ATM	rs11456432	T	TA	0.2453	0.0385827	0.00946633	0.0376571	0.0268729	0.0145996	0.962746	0.0103524	0.0114306	0.970447	-0.00319788	0.0139536	0.977516	-0.0086666	0.0134002	0.976277	0.00362094	0.0150636	0.965947
NM_006738_AKAP13	rs4037094	T	A	0.2966	-0.0149262	0.00940546	0.0355662	-0.00752224	0.00400469	0.0149107	-0.000566086	0.00397023	0.00281048	-0.00820505	0.00378705	0.00276932	-0.0157345	0.0145572	0.0230204	-0.00477845	0.0026763	0.0588978
NM_001301081_AP2S1	rs4071668	T	C	0.07778	-0.0205789	0.0227811	0.0167381	-0.039449	0.0282071	0.0201165	0.00289682	0.0315711	0.0241042	-0.0265413	0.0303145	0.0237125	-0.0249471	0.0495953	0.0541266	-0.055124	0.0294544	0.0171558
NM_001350262_ZC3H11A	rs4077065	G	A	0.09551	-0.0339725	0.0289298	0.0176596	-0.0281703	0.0326423	0.0180625	-0.0144121	0.0214769	0.0162258	0.0367559	0.0223111	0.133309	-0.156022	0.0432123	0.00496888	-0.0714657	0.0310664	0.00954104
NM_001353423_PPDPF	rs41282984	C	G	0.04545	0.178939	0.0265578	7.10405e-07	0.00250827	0.0134341	0.971649	0.0167602	0.0123117	0.967968	-0.00437024	0.0166184	0.978954	-0.0266791	0.0284579	0.970627	-0.0229937	0.0143439	0.9814
NM_024299_PPDPF	rs41282984	C	G	0.04545	0.133557	0.0209896	0.000415624	0.00430025	0.00849186	0.975739	0.0452508	0.0150756	0.972368	0.00606193	0.0154523	0.980563	-0.015273	0.015458	0.980648	0.00322389	0.0100527	0.974812
NM_001281482_ARFGAP1	rs41305803	A	G	0.4867	0.0133568	0.0249699	0.078691	0.0146221	0.0157477	0.0171812	0.0425153	0.0234144	0.017295	0.0509421	0.0195833	0.00287239	-0.0599275	0.0247896	0.316578	0.0659235	0.0194336	0.0034479
NM_014754_PTDSS1	rs4146363	G	A	0.3304	0.0039615	0.0170095	0.98493	-0.0055966	0.011982	0.985225	0.0104255	0.013424	0.978378	0.0126648	0.0115735	0.982135	0.0625483	0.0155375	0.0260615	0.0117635	0.0182104	0.981351
NM_005729_PPIF	rs4246944	T	C	0.4889	0.00612999	0.0197185	0.424353	0.0363731	0.0179801	0.100906	0.00773419	0.01051	0.0659219	0.0194819	0.00768902	0.0404137	0.0088801	0.0218199	0.22965	0.0369679	0.0145684	0.0371962
NR_003263_SDHAP3	rs4285270	T	C	0.2472	0.114075	0.026345	0.016049	0.038156	0.03744	0.0454427	0.0602503	0.0287174	0.0427574	-0.000890135	0.0253324	0.0550551	0.0559131	0.0345659	0.0406156	0.0420731	0.0346849	0.0447971
NM_001289005_LSP1	rs433052	T	C	0.04667	0.0553207	0.0473905	0.347618	-0.111774	0.0371946	0.000662989	-0.0776609	0.0473332	0.000704129	-0.131255	0.0403128	0.000217458	0.000505451	0.0489653	0.391233	-0.0931643	0.0563622	0.00309451
NM_001172828_YTHDF2	rs4534348	C	T	0.04023	-0.127302	0.0339664	0.0432031	0.0996424	0.0599438	0.401622	0.0733647	0.051973	0.429855	-0.0620585	0.0514	0.614877	-0.109386	0.064209	0.363134	0.0269504	0.0312531	0.488382
NM_001004067_NOMO3	rs45628637	G	A	0.4444	0.0640908	0.035005	0.0331761	0.0928182	0.0242814	0.030879	-0.0104947	0.0279882	0.0604613	0.00607144	0.0251509	0.0380002	0.0778193	0.0408243	0.0369042	0.0933797	0.0320606	0.0303729
NM_001533_HNRNPL	rs4575642	C	T	0.05952	0.0392564	0.0467126	0.994988	-0.0550232	0.0398618	0.995703	0.0101604	0.0277253	0.996295	0.0200877	0.0315387	0.996438	0.125858	0.0360897	0.0283317	-0.0573901	0.0408666	0.995986
NR_136233_FAM120AOS	rs4636265	C	T	0.2456	-0.0231415	0.0285504	0.176649	-0.0350275	0.0210406	0.0282185	-0.0238542	0.0221914	0.0264188	0.00729198	0.0204406	0.0717184	-0.00849221	0.0253889	0.152985	-0.0544426	0.0181375	0.00811629
NM_003183_ADAM17	rs4669582	T	C	0.08523	0.0141465	0.0250431	0.112847	0.0474066	0.0396942	0.0374968	0.0197443	0.0357942	0.0329565	0.120535	0.0325266	0.027701	-0.0380465	0.048072	0.195233	0.00878166	0.0200476	0.0389718
NM_014445_SERP1	rs4681194	T	C	0.392	0.0176686	0.00426842	0.00695995	0.0197574	0.00845856	0.105926	-0.00192416	0.00530004	0.352571	0.00714444	0.00444289	0.148932	-0.0157754	0.016288	0.430279	0.00696112	0.00530603	0.161317
NR_103510_PHYKPL	rs4701066	A	G	0.1319	0.141216	0.025504	0.0083132	-6.54e-05	0.0121173	0.726011	0.0120001	0.00931844	0.743844	-0.0114332	0.00940624	0.73283	0.0061016	0.016591	0.780015	0.0191421	0.0135107	0.732269
NM_001271723_FBXO38	rs4705247	C	T	0.4341	-0.0188628	0.0137302	0.045857	-0.0171412	0.0167054	0.136938	-0.0275935	0.0139501	0.0579832	-0.00375453	0.0126444	0.0877672	-0.0202108	0.0156017	0.107625	-0.0303265	0.0121399	0.0387662
NM_001167934_CCM2	rs4724417	G	C	0.2701	-0.0128514	0.0129152	0.0147883	-0.0400484	0.00973547	0.000339672	-0.0504347	0.0157005	0.000341232	-0.0350346	0.0166671	0.000808397	0.00481403	0.014331	0.200739	-0.01038	0.0136398	0.00523388
NM_016457_PRKD2	rs4802322	A	G	0.2045	-0.0104453	0.0229143	0.895996	0.0219597	0.0183241	0.886068	-0.0362727	0.0282799	0.843324	-0.0192033	0.0323316	0.87188	0.0992929	0.0195572	0.0480782	-0.114869	0.0339177	0.833504
NM_007235_XPOT	rs483794	G	A	0.3034	-0.0046831	0.00350512	0.26329	0.00862404	0.00347121	0.000906473	0.00459577	0.00344944	0.0150643	0.00291214	0.00354515	0.0588226	-0.00293085	0.00592833	0.390448	0.00852169	0.00464348	0.000568495
NM_001042446_CAST	rs4869306	T	G	0.4059	-0.0322263	0.0179975	0.909785	-6.34e-05	0.0166614	0.921198	-0.0565425	0.0118969	0.000354769	0.00294548	0.00697709	0.931983	-0.00851782	0.0162215	0.922267	-0.013143	0.00756668	0.913104
NM_003992_CLK3	rs4886623	C	T	0.3151	0.0299536	0.0164632	0.0167433	0.0676422	0.0183675	4.2169e-05	0.0617905	0.0248681	0.00019493	0.0516168	0.0224399	0.000547293	-0.016336	0.0212883	0.361727	0.03388	0.0167719	0.000714452
NM_016732_RALY	rs4911315	A	T	0.03529	0.02127	0.0223789	0.440368	0.016271	0.0101777	0.111654	-0.00677886	0.0143803	0.16968	-0.00767413	0.00864231	0.201557	0.0144939	0.0203386	0.251376	-0.0805761	0.0165679	0.0169636
NR_037649_CCNT2	rs4953908	G	T	0.07143	-0.0097643	0.0125846	0.0381578	-0.00279677	0.0109913	0.0514989	-0.0298336	0.0125	0.0383889	0.00410716	0.00820706	0.056857	-0.00948834	0.0147854	0.050253	-0.000274939	0.00947606	0.0457662
NM_005313_PDIA3	rs496584	T	C	0.2278	-0.00475228	0.00189606	0.0370071	-0.00236595	0.00131009	0.0349742	-0.00241569	0.00134361	0.03738	-0.000477056	0.000994438	0.0602886	-0.0030772	0.0009683	0.00275266	-0.00022456	0.0010172	0.0871231
NM_016614_TDP2	rs550050	C	T	0.4	-0.0239364	0.0229381	0.210213	-0.018144	0.0220864	0.477369	0.00714809	0.0185237	0.353916	-0.0192864	0.0197512	0.187141	-0.000610665	0.0214242	0.329104	0.0522351	0.0180912	0.0361065
NM_198551_MIA3	rs55920838	T	C	0.4375	-0.0280653	0.0225528	0.0600622	-0.003497	0.0170052	0.146115	-0.0134843	0.0103927	0.0744688	0.0143553	0.00795376	0.362502	0.00820235	0.0138149	0.480023	-0.00947439	0.0115683	0.0445859
NM_001270876_MEAF6	rs56089133	C	G	0.06667	0.0266442	0.00489283	0.0102259	-0.00164174	0.00216549	0.968078	-0.00102258	0.00199211	0.976134	0.00244177	0.00207846	0.97603	0.0051204	0.00560034	0.973712	0.00166184	0.00211593	0.973053
NM_017519_ARID1B	rs56226949	G	A	0.09444	0.0936363	0.030714	0.00118202	-0.00678504	0.029237	0.316049	0.0224156	0.0163648	0.0169098	-0.0300542	0.0184073	0.39431	-0.00474916	0.0286361	0.267418	0.0641877	0.031154	0.00356269
NM_004926_ZFP36L1	rs56323038	C	A	0.1264	0.0988554	0.0391155	0.00729097	0.131468	0.0605863	0.00299116	-0.0423025	0.0416258	0.032498	0.0786811	0.0266662	0.00275666	-0.0611235	0.0511775	0.07667	0.0652049	0.0549299	0.0103996
NM_001079685_KIAA1191	rs56693056	A	G	0.03896	-0.0266466	0.0402391	0.0916598	0.0452691	0.0353099	0.0391409	0.00522315	0.0287048	0.0439933	0.0420794	0.0337116	0.0367222	0.0970575	0.0445206	0.0476366	0.057002	0.0390525	0.0419992
NM_002154_HSPA4	rs57294829	C	T	0.0977	0.00435543	0.00434399	0.325451	-0.000614144	0.00537278	0.260275	0.0102478	0.00410501	0.0124673	0.00267976	0.00419374	0.126687	0.0139357	0.00885198	0.07177	0.0400984	0.00982467	0.00841749
NM_001155_ANXA6	rs57414047	C	G	0.05294	-0.0251077	0.013632	0.0476958	-0.00258863	0.0101128	0.0495227	-0.0184005	0.00980709	0.0486568	-0.0229669	0.0130749	0.0482373	0.00292304	0.0150769	0.0556416	-0.0260035	0.0139118	0.0488316
NM_018947_CYCS	rs57630187	C	T	0.09884	-0.00389065	0.011773	0.198628	-0.017793	0.0115654	0.162969	-0.00690771	0.00838544	0.231769	-0.00299691	0.00674169	0.27448	-0.0190778	0.00869388	0.0465854	-0.00383112	0.00236697	0.0505263
NR_103459_SDHC	rs58055613	C	T	0.1111	-0.00926729	0.0131175	0.4143	0.00973889	0.00663967	0.0647052	-0.00459633	0.00674882	0.43566	0.00892543	0.0040965	0.0186939	0.00242284	0.00583226	0.117194	0.00935002	0.0048685	0.0242782
NM_012433_SF3B1	rs58060083	A	C	0.2143	-0.00154079	0.0147335	0.178336	0.0337424	0.0227234	0.228687	-0.0341262	0.0191166	0.0946873	-0.0740755	0.017919	0.000962082	-0.0187023	0.0272942	0.354008	-0.0273253	0.015895	0.0604901
NM_032905_RBM17	rs58644549	C	CAA	0.2167	-0.0109371	0.00391642	0.0398161	-5.19e-05	0.00480741	0.948323	0.00302607	0.00417609	0.9303	0.00140998	0.00287323	0.938601	0.00428369	0.00466788	0.940041	-1.48e-05	0.00316104	0.952312
NM_001319957_RNF220	rs592214	G	A	0.4438	0.00403769	0.0241047	0.368136	0.0149675	0.0248112	0.241255	-0.011416	0.0162029	0.0298885	-0.0344813	0.0118624	0.00441478	0.0245399	0.0191751	0.359465	0.00425461	0.0266836	0.251313
NM_014877_HELZ	rs59552245	C	T	0.07303	0.000816095	0.0495522	0.99424	0.0275202	0.0541204	0.994249	-0.0361541	0.0414444	0.995427	0.0175828	0.0242826	0.994158	0.197515	0.0448129	0.0259231	0.0196638	0.0468051	0.993584
NM_198155_GATD3A	rs60122481	T	C	0.1204	-0.0895314	0.0205366	0.0306398	0.00558761	0.0388123	0.815238	0.000899283	0.00399738	0.776298	-0.00114616	0.0029148	0.863437	-0.000540491	0.0223751	0.832444	-0.0197813	0.00738214	0.749054
NM_199203_TMEM189_UBE2V1	rs6020718	T	C	0.1049	-0.025274	0.0263968	0.670024	-0.00284164	0.0164551	0.749175	0.0240478	0.0135566	0.614271	0.0219894	0.0150998	0.619273	-0.0698152	0.0168137	0.00687758	-0.0294813	0.021909	0.673142
NM_032940_POLR2C	rs60238457	G	T	0.08571	0.014744	0.0224269	0.981806	0.000698199	0.0179765	0.973953	-0.00364947	0.0210653	0.972039	0.00769887	0.016736	0.97805	-0.110933	0.0177318	0.00146269	0.0103535	0.0212591	0.97842
NM_001098504_DDX17	rs60411156	G	A	0.05056	-0.1052	0.0163707	0.000707754	0.031708	0.0262606	0.78974	0.0280947	0.0231679	0.815272	-0.0224663	0.0199382	0.751913	-0.061137	0.0608353	0.754454	-0.0100634	0.0132968	0.771147
NM_001185181_PFDN6	rs377713173	G	GA	0.05128	-0.00583358	0.00852274	0.930292	0.00756345	0.0162198	0.951997	0.0452005	0.00988013	0.00137631	-0.00429135	0.010353	0.936954	0.0141003	0.0129524	0.930438	-0.00100107	0.00626391	0.943455
NM_006420_ARFGEF2	rs6066702	T	C	0.1667	0.0918318	0.0201998	0.00958408	-0.0255063	0.023464	0.903406	0.034201	0.0213757	0.882582	0.00274887	0.0187992	0.927395	0.00661744	0.0241874	0.931114	-0.0302773	0.0272675	0.885897
NM_014570_ARFGAP3	rs61435054	C	T	0.05233	-0.119498	0.0247698	0.00540017	-0.034306	0.0349343	0.971043	-0.0768188	0.0309599	0.960365	0.00823159	0.0273067	0.969319	-0.0491645	0.0369624	0.965868	0.0194578	0.0200675	0.977153
NR_029406_RPL23AP87	rs61686708	G	C	0.06044	-0.0528474	0.0216765	0.105338	0.04241	0.0287781	0.372186	0.0243553	0.0213716	0.114014	0.0345949	0.0138844	0.0473432	-0.00212051	0.0275559	0.477976	0.0382453	0.0225362	0.123295
NM_001115113_WDR26	rs61827700	T	C	0.1307	0.0423743	0.0109172	0.0135732	0.00893601	0.00848648	0.0912063	0.0139208	0.00777733	0.107317	0.00819774	0.00623139	0.117394	-0.000813369	0.00954063	0.422248	-0.00548982	0.00601864	0.468305
NM_001164160_PPP6R3	rs61881572	A	G	0.1047	0.0222524	0.0337672	0.0896872	-0.0359238	0.0257059	0.0425598	-0.0854881	0.0304715	0.0205564	-0.190224	0.0507727	0.0170587	-0.0130548	0.0760314	0.0726056	-0.0228874	0.0381467	0.0799923
NM_001352360_PPP6R3	rs61881572	A	G	0.1047	0.0516172	0.0388156	0.317413	-0.0278943	0.0206629	0.155967	-0.0693759	0.0255092	0.0137274	-0.169112	0.0474491	0.0031891	-0.0101057	0.0739284	0.220307	-0.0187207	0.036956	0.256036
NM_001032283_TMPO	rs61943706	G	A	0.08889	-0.0725467	0.0330534	0.0478605	0.0304555	0.0480942	0.28452	-0.00463002	0.0330128	0.231645	0.039415	0.0373831	0.297793	-0.191043	0.0545363	0.0448953	-0.00861911	0.0314089	0.229155
NM_019613_WDR45B	rs62079673	T	C	0.4821	0.00834843	0.0221541	0.0243628	0.0125576	0.0198079	0.0446572	0.0473566	0.0223506	0.00813994	0.0446485	0.0190208	0.012111	0.0552383	0.0278188	0.00737976	-0.00963873	0.0224293	0.0916412
NM_001348016_ZNF83	rs62120880	G	T	0.175	0.00224068	0.00655711	0.936751	-0.00128771	0.00159575	0.93861	0.00171318	0.00195022	0.935424	0.0157206	0.00976921	0.919163	-0.0998718	0.0255738	0.0430988	-0.00584101	0.0100483	0.928596
NM_001136554_TLK1	rs62168372	A	C	0.03086	0.0358966	0.0100836	0.028647	0.00698767	0.0128677	0.378429	0.0136926	0.0139446	0.112699	0.0218872	0.0121118	0.106662	0.0107869	0.0170268	0.455783	-0.018526	0.01447	0.411872
NM_001350336_CFAP298	rs62228028	A	G	0.0411	0.112721	0.0672193	0.970917	-0.0412789	0.0629011	0.972389	0.0751227	0.0581464	0.96859	0.0468783	0.0606519	0.970868	0.278224	0.0627915	0.0292991	0.15942	0.0618422	0.957868
NM_013366_ANAPC2	rs62590844	T	C	0.03378	0.0918676	0.0252283	0.0175457	0.0180323	0.01942	0.0715497	-0.00833961	0.0238303	0.0731017	0.0164078	0.02517	0.0741525	0.0242201	0.0225101	0.0746386	0.00254974	0.0276001	0.0695618
NR_135777_RSRP1	rs6655974	G	T	0.1813	-0.00828104	0.00466518	0.260612	0.0126016	0.00971498	0.124117	5.62e-06	0.00537812	0.319942	-0.0202775	0.0124628	0.373511	0.0117781	0.0128191	0.0156923	-0.000924343	0.00570922	0.150866
NM_001242803_BTN3A3	rs66832906	GA	G	0.1667	0.0118183	0.0230539	0.234215	-0.00765587	0.0165075	0.0419252	-0.0118906	0.0113572	0.113154	0.0107181	0.0159711	0.196694	-0.0517432	0.031967	0.0437995	-0.0228749	0.0193239	0.159926
NM_001127399_YPEL5	rs6723311	A	G	0.3133	-0.0380281	0.0170861	0.0128096	-0.00610163	0.0199256	0.0348367	0.018175	0.0109564	0.036154	0.035728	0.0117788	0.0126467	-0.0676875	0.0309037	0.0119888	-0.0107574	0.016505	0.0558199
NM_001242795_NUP93	rs672445	T	C	0.08791	-0.00344709	0.00907157	0.987244	6.23e-05	0.00580725	0.990297	-0.00585455	0.00542713	0.987601	-8.92e-05	0.00535507	0.989212	0.0542047	0.00925903	2.02902e-05	-0.00715396	0.0093985	0.991157
NM_001271634_CNOT9	rs6753971	A	G	0.04167	-0.022063	0.0313433	0.0531854	-0.0236445	0.0284029	0.0031927	-0.0324838	0.0310975	0.0028142	-0.0714267	0.0264893	0.000215036	0.00682543	0.0438916	0.138523	-0.0358857	0.0378104	0.011023
NM_004811_LPXN	rs201956170	CAAAAA	C	0.1067	0.080125	0.0191076	0.00227815	0.000893928	0.0107205	0.98981	-0.00786361	0.011388	0.990479	-0.000475048	0.00829775	0.983215	-0.0145676	0.0387737	0.987031	-0.0215517	0.0136459	0.985713
NM_014390_SND1	rs61078885	T	TA	0.04819	-0.0195131	0.0362056	0.314175	-0.00464177	0.0387205	0.308912	0.00419172	0.0321642	0.0377169	0.0612028	0.0217403	0.00129876	0.0969314	0.0424229	0.00704814	0.1873	0.0316435	0.000537471
NM_002095_GTF2E2	rs7003040	T	C	0.06897	0.0289605	0.0202785	0.211311	0.105039	0.0232831	0.0360896	-0.00628686	0.0203757	0.485653	0.00847455	0.0143713	0.43559	-0.02002	0.0244702	0.154857	-0.00251098	0.0180977	0.438252
NR_130707_KDM4C	rs7038711	T	C	0.462	-0.00119952	0.0164766	0.0650637	0.0177938	0.00834446	0.0158446	0.0418057	0.0127536	0.0132692	0.00896001	0.00743293	0.0180784	-0.00353289	0.015028	0.0622368	0.0108427	0.00723728	0.021059
NM_001135944_MADD	rs7120413	G	A	0.311	0.0461308	0.0319149	0.0440406	-0.00453793	0.0231952	0.0586654	0.0683221	0.036044	0.0449669	0.0273308	0.0325773	0.0473226	0.0833978	0.0455145	0.0434645	0.0340963	0.0347989	0.050129
NM_022141_PARVG	rs713972	G	A	0.2887	0.0369468	0.0160725	0.00170538	0.000193292	0.014399	0.01362	0.0202261	0.00806356	0.000153375	0.0180989	0.00425774	4.08821e-06	0.00851953	0.0117202	0.0591358	0.0148315	0.0108827	0.000770922
NM_016930_STX18	rs71608297	T	C	0.07407	0.151536	0.0242023	0.0107329	0.0303882	0.0393597	0.948088	0.00889355	0.0282615	0.963782	0.00713073	0.0170263	0.952698	0.0519763	0.0286544	0.940601	0.0172038	0.0234566	0.947892
NM_004492_GTF2A2	rs7178008	G	C	0.06548	0.00514295	0.00532041	0.138274	0.00108686	0.00531916	0.320598	0.0152842	0.00347422	1.80937e-06	0.00650047	0.00313411	0.00433137	-0.000619143	0.00465133	0.260921	0.0130703	0.00438066	0.000301386
NM_148415_ATXN2L	rs7201257	T	C	0.04023	0.10302	0.0467768	0.0139012	0.0259739	0.025885	0.0134184	-0.0562993	0.0219974	0.127269	-0.000427894	0.0173864	0.347689	0.150058	0.0372037	0.00108838	0.0164306	0.0265364	0.197141
NM_148416_ATXN2L	rs7201257	T	C	0.04023	0.110639	0.0468995	0.0123845	0.0233235	0.0267761	0.0144334	-0.0490746	0.0220723	0.200248	0.00358418	0.0176745	0.277409	0.155808	0.0393444	0.00132746	0.0201758	0.0276557	0.153377
NM_000937_POLR2A	rs7210366	T	C	0.06667	0.00105574	0.0164776	0.419135	0.0145066	0.00969558	0.0361152	0.0465876	0.0214371	0.00520607	0.0206979	0.020742	0.0149506	-0.0254553	0.0202926	0.357962	0.0238471	0.0156258	0.0270155
NM_003921_BCL10	rs72716134	T	C	0.1011	0.0173002	0.0142845	0.0787426	0.035535	0.0191796	0.0636009	0.0531181	0.0168031	0.00418724	0.00403514	0.0107643	0.439139	-0.0083232	0.017848	0.469302	0.011742	0.0145573	0.0733982
NR_026891_GABPB1_IT1	rs72738917	T	A	0.4231	0.00111955	0.00833533	0.371757	0.0122916	0.0023698	1.24191e-11	0.0131207	0.00164762	4.19731e-21	0.0110634	0.00396741	0.000310419	0.0105073	0.00231563	1.60711e-11	0.0148078	0.00351732	4.23862e-07
NM_153607_CREBRF	rs72814120	G	A	0.0618	0.142694	0.036843	0.0238326	-0.0355808	0.0332395	0.78928	-0.0313504	0.0300994	0.811849	-0.00693167	0.0266443	0.785257	0.0855484	0.0348965	0.762247	-0.00177444	0.0379461	0.806944
NM_002616_PER1	rs72829408	C	T	0.07534	0.000749211	0.00930974	0.0112311	0		0.903446	-0.00157606	0.00270069	0.907559	-0.00431289	0.00741663	0.902024	-0.012375	0.0206998	0.896087	0.00222156	0.00414592	0.887987
NM_001256725_USP39	rs72928938	T	C	0.06044	-0.169919	0.0331557	0.000814444	-0.00747575	0.0289163	0.867342	0.016043	0.0274483	0.835542	0.0182542	0.0221236	0.857685	0.0168946	0.0331604	0.857042	-0.0143285	0.0219069	0.844022
NM_005968_HNRNPM	rs73001536	C	G	0.1	-0.029974	0.0222853	0.901746	-0.0234944	0.0435386	0.916355	0.0299227	0.029717	0.913108	0.0238783	0.0325721	0.914235	0.142704	0.0374527	0.0135752	0.0079139	0.0183154	0.898586
NM_031203_HNRNPM	rs73001536	C	G	0.1	-0.0295683	0.0220771	0.87471	-0.0202712	0.0444742	0.891786	0.0321556	0.0302065	0.889798	0.0243975	0.0329574	0.891324	0.142258	0.0374521	0.0167949	0.00678696	0.0180663	0.872324
NM_004708_PDCD5	rs73037453	T	C	0.09444	0.0160659	0.034552	0.990352	-0.0261317	0.0319123	0.990398	-0.00458623	0.0254278	0.991086	0.00224671	0.0202618	0.989136	0.158332	0.0358313	0.0145433	-0.016066	0.026275	0.986792
NM_001303426_ZNF639	rs73180003	T	C	0.08242	0.00114066	0.00395771	0.96853	-0.00315615	0.00453437	0.966933	0.000250033	0.00347153	0.96729	0.00759887	0.00466841	0.95266	0.0243091	0.00547768	0.048703	-0.00200531	0.00472563	0.969752
NM_024077_SECISBP2	rs73490045	G	C	0.05422	0.160168	0.0475326	0.0256314	0.0103608	0.0391076	0.0509185	0.0390985	0.0410776	0.0509166	0.0532209	0.0387839	0.048322	0.0285161	0.0649766	0.0492009	0.0766487	0.0532317	0.0483843
NM_001136558_GPR107	rs73541567	T	C	0.08889	0.0188598	0.0204792	0.325541	0.00943499	0.0273244	0.0984472	0.0143415	0.023422	0.442607	0.0393617	0.0187302	0.0358067	0.0758769	0.0205989	0.0212422	0.0969741	0.021836	0.0276911
NM_138810_TAGAP	rs73593021	A	G	0.0679	0.135921	0.0315031	0.000212551	0.0315872	0.0268122	0.126908	0.0110745	0.0284553	0.220416	0.015336	0.0230433	0.173107	0.0520463	0.0467462	0.192975	0.0191351	0.0418651	0.115097
NM_001281303_SPTLC1	rs73650933	C	A	0.1136	-0.128669	0.0384937	0.0103753	-0.120157	0.0466014	0.825768	0.00156546	0.0400944	0.866967	0.0469989	0.0448101	0.858093	0.0929184	0.0672112	0.854089	0.0301734	0.0227005	0.85706
NM_001177515_ABHD16A	rs74223647	C	G	0.08791	0.00425744	0.036046	0.966653	0.0942489	0.0554207	0.977037	0.0167429	0.0149475	0.963028	0.00600159	0.00535181	0.962255	-0.0861144	0.0251464	0.0466445	0.00543064	0.00458684	0.970228
NM_001258026_TPI1	rs743599	C	G	0.118	0.01548	0.020514	0.400742	0.0175906	0.0197573	0.256045	-0.0159857	0.0134072	0.0788362	-0.0235505	0.0107108	0.00076762	-0.0190272	0.0188829	0.0788837	-0.00355947	0.00899614	0.0641103
NM_014153_ZC3H7A	rs74449384	T	C	0.06329	0.00696254	0.0483385	0.853973	0.0659712	0.0382201	0.778656	-0.056696	0.028279	0.801377	0.0145112	0.0224669	0.830137	0.160648	0.032846	0.0314522	-0.0524799	0.0275932	0.807907
NM_005348_HSP90AA1	rs111867119	CA	C	0.04268	-0.0288983	0.00582836	0.000591352	-0.0110814	0.00846607	0.343359	-0.00233888	0.00606356	0.374103	-0.00432266	0.00600129	0.397008	0.0101594	0.0114506	0.451497	-0.0056743	0.00697347	0.334592
NM_022915_MRPL44	rs11311599	TA	T	0.4701	-0.00608681	0.0184948	0.124425	-0.0209298	0.0114579	0.00037322	-0.0439582	0.0136313	0.000192925	-0.0456274	0.0118064	0.000182973	-0.0283867	0.0171798	0.00212321	-0.0616168	0.0156002	0.000128386
NM_001320715_BCL10	rs74793007	G	T	0.1484	0.0161496	0.0145952	0.58512	0.0243284	0.0165813	0.468303	0.0616566	0.0142383	0.043283	0.0213115	0.00947131	0.518447	0.00215014	0.0155017	0.574466	0.0133221	0.0132239	0.5695
NM_014727_KMT2B	rs74927910	G	A	0.02532	0.115235	0.0370031	0.000595471	0.0679252	0.0273814	1.21363e-05	0.154605	0.048942	7.53018e-06	0.139507	0.0431629	4.19149e-06	-0.064197	0.0561072	0.136377	0.126363	0.0445027	3.50408e-06
NM_001145415_SETDB1	rs71090108	T	TG	0.3228	-0.0659845	0.027007	0.895675	-7.51e-05	0.0216756	0.929293	-0.0969872	0.0172189	0.0132635	0.0243812	0.0174452	0.926414	0.00593231	0.0271337	0.909996	-0.0147448	0.0167047	0.941956
NM_001366418_SETDB1	rs71090108	T	TG	0.3228	-0.067464	0.0274232	0.878681	-0.000248684	0.0215489	0.918367	-0.0967498	0.017572	0.020493	0.023974	0.0175889	0.915811	0.00662117	0.0270936	0.89565	-0.013052	0.0166371	0.927119
NM_012432_SETDB1	rs71090108	T	TG	0.3228	-0.0662141	0.0272199	0.895979	-0.000255435	0.0216802	0.929046	-0.0977245	0.0173532	0.0100378	0.023984	0.0175286	0.927294	0.00707258	0.0270274	0.909076	-0.0140693	0.0167243	0.940924
NM_001308396_MRPL43	rs75269434	C	G	0.05556	-0.0548434	0.0521738	0.998762	0.00591993	0.0460222	0.999045	-0.20222	0.0344257	0.000104968	-0.0402168	0.0344631	0.998798	-0.00896531	0.0476132	0.998876	-0.00720544	0.0638351	0.99893
NM_001366573_SRRM1	rs7536526	T	C	0.04118	-0.0497246	0.012596	0.011574	0.0113561	0.0284066	0.953243	0.0490511	0.0247521	0.943502	0.00731697	0.0335612	0.953987	-0.00709403	0.0608419	0.955082	-0.0355646	0.0213419	0.944978
NM_001320214_SRSF5	rs75507160	T	A	0.06593	0.0514801	0.0333069	0.01203	0.0592222	0.0209059	0.00561228	0.0106708	0.014354	0.00945506	0.0299006	0.00836535	0.00497143	0.00870087	0.0278116	0.107416	0.056696	0.0190504	0.00590749
NM_014685_HERPUD1	rs75818633	C	T	0.06667	0.0260419	0.0056252	0.0366863	-0.00261078	0.00934612	0.566565	0.0210259	0.00778743	0.409397	0.00116535	0.00447376	0.529853	0.00748794	0.00694817	0.456638	0.00467045	0.00603795	0.474942
NM_005087_FXR1	rs7620021	T	C	0.343	-0.000228658	0.00156252	0.335758	0.00180496	0.0017867	0.0267316	0.00592778	0.00138667	0.000837096	0.000995535	0.000680222	0.0660935	0.0025931	0.00204552	0.0612573	0.00112816	0.00107847	0.0384591
NM_005017_PCYT1A	rs7622785	A	C	0.2444	-0.0618324	0.0301758	0.0744247	-0.0176477	0.0306217	0.0852319	-0.010308	0.0200646	0.0961398	-0.043389	0.0216486	0.0770887	-0.116491	0.027139	0.0178455	-0.0412875	0.0294283	0.0859152
NM_018695_ERBIN	rs76503027	T	C	0.06322	-0.0100998	0.0191488	0.80921	-0.017526	0.0120626	0.76113	0.0395549	0.00903582	0.0420405	-0.005542	0.00951761	0.822085	-0.00421992	0.0210233	0.807456	0.0324029	0.0138345	0.716078
NM_017952_PTCD3	rs76515859	A	G	0.06593	-0.0253114	0.010474	0.00747169	-0.00699691	0.00955944	0.0293001	-0.0083538	0.00720223	0.0365209	-0.00176123	0.00701211	0.142943	-0.0173612	0.00986763	0.0104568	-0.00458122	0.0125741	0.0358912
NR_045839_ANKRD11	rs76643950	A	G	0.01948	0.000275802	0.000502256	0.986782	0.000212972	0.00148556	0.987711	0.00236829	0.0123369	0.98902	-0.1007	0.0372846	0.00574793	0.00263528	0.0568156	0.98949	-0.00106011	0.0259621	0.990124
NM_015276_USP22	rs144634578	AT	A	0.1105	-0.0168751	0.0320933	0.791365	-0.0182797	0.0260525	0.818523	-0.00488833	0.0265092	0.863726	-0.0358837	0.0200067	0.786398	-0.097365	0.0222592	0.00164352	0.00719382	0.029453	0.85487
NR_156741_STRADA	rs149334208	AAC	A	0.03571	0.0412038	0.0389264	0.0670767	-0.110639	0.0242495	0.000914049	0.025452	0.0326458	0.199966	0.0238866	0.022662	0.114558	0.0215347	0.0248639	0.154609	-0.167007	0.0397185	0.00101269
NM_001267699_RPS3A	rs7690995	T	C	0.05747	-0.00170476	0.000309541	0.00340397	-0.000277199	0.00178031	0.922202	-0.00255685	0.0014793	0.91047	-0.000500794	0.000477871	0.907792	-5.06e-05	0.00116026	0.937438	0		0.926494
NM_001308373_FKBP8	rs77016590	A	G	0.1234	-0.0319414	0.0243959	0.143879	0.0234344	0.024949	0.193502	0.0412539	0.0252788	0.0279013	0.0675922	0.0233954	0.000948652	0.0536731	0.0277395	0.0594641	-0.0198737	0.0267195	0.451621
NM_012181_FKBP8	rs77016590	A	G	0.1234	-0.0296858	0.0249695	0.149812	0.0249207	0.0243135	0.162993	0.0454828	0.0257268	0.0218985	0.0666385	0.0237603	0.00109818	0.0511915	0.026744	0.0587928	-0.021917	0.0266251	0.483082
NM_001100_ACTA1	rs77040075	A	C	0.02976	0.0115379	0.00508279	0.244258	-0.000567584	0.00339389	0.40184	0.000998073	0.00245058	0.387114	0.00214809	0.000396061	0.000152745	0.000673121	0.00113629	0.552562	0.000610542	0.000640083	0.378694
NM_001002252_ARL6IP4	rs77165791	G	T	0.06173	0.0520766	0.0211353	0.0317002	0.0483839	0.0217669	0.0522826	0.0344478	0.0397836	0.0532557	0.0118404	0.0369401	0.0538591	0.00113035	0.0283608	0.0514112	-0.011618	0.022325	0.0552074
NM_003100_SNX2	rs7716700	A	T	0.3389	-0.00264788	0.000888987	3.13324e-07	-0.00206588	0.00153037	0.0035619	-0.00204387	0.00165761	0.00586062	-0.000816818	0.000655973	0.00726576	-9.65e-05	0.000963316	0.0954372	-0.00150438	0.000698372	0.00380191
NM_001354925_IRF1	rs7719499	G	C	0.3333	0.0257046	0.0115376	0.175777	-0.0126652	0.00679916	0.0258935	-0.0142552	0.00532853	0.000377632	-0.0110296	0.00618198	0.0334698	0.000266617	0.00606069	0.237188	-0.0111131	0.00495533	0.00819302
NM_001322094_CNOT7	rs77468272	G	A	0.06818	0.00995017	0.0288263	0.18671	0.00912472	0.0262348	0.229357	0.0244619	0.0186717	0.354662	-0.000447264	0.016765	0.208946	0.0705879	0.0489227	0.0483528	0.0420295	0.0145706	0.0413937
NM_001161011_ARMC10	rs10611860	TA	T	0.05714	0.0158374	0.0308703	0.348868	-0.0599409	0.0293808	0.00165301	-0.0577467	0.0269794	0.000220877	-0.0716146	0.022718	5.2414e-05	-0.0528457	0.0248791	0.000197482	-0.0885909	0.0249268	2.41688e-05
NM_031905_ARMC10	rs10611860	TA	T	0.05714	0.0158374	0.0308703	0.348868	-0.0599409	0.0293808	0.00165301	-0.0577467	0.0269794	0.000220877	-0.0716146	0.022718	5.2414e-05	-0.0528457	0.0248791	0.000197482	-0.0885909	0.0249268	2.41688e-05
NM_005216_DDOST	rs77539762	T	C	0.06593	-0.0175106	0.0279753	0.979466	0.00849935	0.0195255	0.984616	-0.0123762	0.0146925	0.98314	-0.00413738	0.011879	0.983089	0.0764427	0.017909	0.0305613	0.0319842	0.0190537	0.977773
NM_001321203_COA1	rs7805708	C	T	0.1099	-0.0508067	0.0295626	0.446256	0.0458158	0.0298032	0.0249988	-0.00316973	0.0225628	0.286935	0.0379542	0.0103084	0.0160277	-0.0393856	0.0351184	0.469361	0.0771143	0.0163157	0.00827539
NM_022826_MARCH7	rs78169282	T	C	0.0618	0.0836196	0.0435936	0.417906	0.022676	0.0626853	0.333369	0.0835334	0.0480461	0.232815	0.0763134	0.0268959	0.199022	0.122173	0.032347	0.0259204	0.00638159	0.0342513	0.409347
NM_001277818_YTHDF3	rs7820666	A	G	0.07303	0.0180452	0.016113	0.966357	0.00977055	0.0325463	0.961727	0.0279085	0.0268488	0.948506	-0.0387553	0.0182379	0.93953	-0.167613	0.0364757	0.0200515	-0.00996883	0.0162585	0.947086
NM_001252006_PAPOLA	rs78384965	G	A	0.05114	0.0403677	0.0214994	0.403887	-0.0366562	0.0106818	0.0488168	-0.0091557	0.010696	0.058813	-0.0176319	0.00529526	0.0484739	0.00468783	0.00808325	0.24663	0.000291063	0.0057337	0.128296
NM_015247_CYLD	rs78712589	G	T	0.03529	0.102722	0.0265068	0.0167899	-0.0192416	0.0254166	0.970985	-0.0322299	0.0205772	0.971018	-0.0154297	0.0147457	0.970021	0.0191111	0.0187717	0.973999	0.00574031	0.0146973	0.973507
NM_004896_VPS26A	rs7918337	C	G	0.478	0.0129317	0.0105869	0.0527542	0.0094291	0.0113985	0.0562203	-0.00606855	0.00946332	0.0818593	0.0120218	0.00531634	0.0445865	-0.000292152	0.00816063	0.0789774	0.0215621	0.00620566	0.0447085
NM_018715_RCC2	rs79193043	G	C	0.1193	-0.00348699	0.0211735	0.714065	-0.000149586	0.0278657	0.669146	0.0373301	0.0252313	0.6604	-0.00283223	0.0194608	0.712788	0.079435	0.0214199	0.0112884	0.0423797	0.0245026	0.677817
NM_001258354_EFTUD2	rs79680842	G	A	0.06111	-0.00299889	0.0099402	0.095347	0.00640876	0.0124	0.240286	0.0166142	0.00845048	0.00185015	0.0287663	0.00640716	6.91587e-06	-0.00468287	0.0104624	0.0799572	0.0136519	0.00686099	6.62346e-05
NM_004247_EFTUD2	rs79680842	G	A	0.06111	-0.00299889	0.0099402	0.095347	0.00640876	0.0124	0.240286	0.0166142	0.00845048	0.00185015	0.0287663	0.00640716	6.91587e-06	-0.00468287	0.0104624	0.0799572	0.0136519	0.00686099	6.62346e-05
NR_134947_COX7A2L	rs79848148	G	A	0.09302	-0.0334757	0.0336262	0.054186	-0.00224014	0.0269989	0.0528615	-0.0585732	0.0258366	0.0447256	-0.0559787	0.0256896	0.0446741	-0.045971	0.0326222	0.051607	-0.0801425	0.027969	0.0458403
NM_001320648_U2AF1L5	rs80267445	T	G	0.1092	-0.106554	0.0178317	0.00128627	0.00531177	0.019408	0.990989	0.0101542	0.0245548	0.992036	-0.00775813	0.00546693	0.990433	-0.0092242	0.0271751	0.990015	-0.0175685	0.0265254	0.993137
NR_028052_NGRN	rs8034780	C	T	0.05172	0.00545109	0.00412364	6.81271e-06	0.00318339	0.00602439	0.35454	0.00270889	0.00575223	0.173481	-0.0082526	0.00869405	0.246261	0.0134403	0.0204188	0.439458	-0.0197796	0.00910033	0.108264
NR_109978_METTL26	rs8044922	T	C	0.06579	-0.01397	0.0333004	0.960968	-0.0318284	0.0260507	0.947884	-0.0320951	0.0375349	0.954597	-0.0506931	0.0310295	0.947379	0.186271	0.0469431	0.0375239	0.0251468	0.0353973	0.964421
NM_001351200_NPIPA5	rs8045778	T	C	0.2674	-0.00633567	0.0214042	0.212055	0.0279404	0.0168863	0.0184817	0.044026	0.0163787	0.000655615	0.0155822	0.0195203	0.0232547	0.00428478	0.0276422	0.383713	-0.0115126	0.0275012	0.0777884
NM_012106_ARL2BP	rs8057324	A	T	0.4236	0.00486704	0.0203843	0.977781	0.00170654	0.0263138	0.974429	0.0302779	0.01723	0.972992	-0.0177786	0.0177466	0.978406	0.105219	0.025275	0.0357725	0.0222695	0.017188	0.975879
NM_152270_SLFN11	rs8064840	T	G	0.3451	-0.0138187	0.0169954	0.166877	-0.0448475	0.0159509	0.0600876	-0.0158064	0.0125888	0.0850439	-0.0267549	0.0139803	0.0897176	-0.0401711	0.0106572	0.00578418	0.0136142	0.0140837	0.35494
NM_001145714_SAE1	rs8107793	G	C	0.1461	-0.0141642	0.0173768	0.189134	0.0167022	0.0117538	0.342839	-0.00379519	0.00957035	0.158951	-0.0173589	0.00961628	0.0491671	-0.025412	0.0101519	0.0147117	-0.0372294	0.0129743	0.00963112
NM_181466_EIF6	rs8122819	T	C	0.2432	-0.00918075	0.0264058	0.0832568	-0.0292665	0.0220448	0.00110512	-0.0210834	0.0150392	0.00538252	-0.0566209	0.00999153	1.60677e-08	-0.0933358	0.0161476	1.29758e-07	-0.059835	0.0124642	7.2746e-07
NM_001348331_TRIP12	rs812345	A	G	0.05682	0.0200038	0.00995013	0.00798152	0.00324427	0.0121693	0.328266	-0.00458813	0.00773164	0.387862	-0.00271411	0.00740468	0.250195	1.82e-06	0.0117079	0.483317	0.017254	0.00682246	0.00283668
NM_001282431_ARL4C	rs5839542	A	AC	0.4375	-0.002979	0.0174433	0.514031	-0.00216671	0.0121384	0.328876	0.0162558	0.0146533	0.0488058	0.0179315	0.0141959	0.0416333	-0.0214134	0.0353933	0.451575	0.0182885	0.0119187	0.0539389
NM_001198779_CUL2	rs11343403	C	CA	0.1462	0.012755	0.0130144	0.00825603	0.0565841	0.0103724	7.65623e-06	0.00641233	0.010518	0.0739018	0.0347207	0.00962907	0.000230325	0.0093012	0.0136624	0.0533468	0.0157539	0.0113971	0.00313513
NM_001360551_PABPN1	rs200987875	G	GT	0.07471	0.039438	0.0234661	0.363462	-0.00272994	0.00967207	0.344218	0.0039062	0.00791622	0.355965	0.00840217	0.00782177	0.302948	0.0714314	0.0186522	0.0331211	0.0148486	0.0180641	0.303148
NM_001141970_DAXX	rs9282504	T	TA	0.4655	-0.0098679	0.0315085	0.0947438	0.0228717	0.0451479	0.367111	-0.0762071	0.0320578	0.0183583	-0.0493625	0.0305174	0.0806932	-0.0628846	0.0345588	0.0350013	-0.0649159	0.0340241	0.039103
NM_021705_NFYA	rs9296352	C	A	0.1404	-0.0106534	0.00703108	0.010967	-0.0167889	0.00703675	0.000164698	-0.0152191	0.00715525	0.00073779	-0.0154492	0.00691732	0.00184213	-0.0198058	0.010057	0.00712449	0.0112496	0.009018	0.375613
NM_014164_FXYD5	rs929773	T	C	0.4337	0.0119589	0.0141931	0.0404056	0.0101814	0.0107729	0.00486022	0.0203451	0.0117021	0.00357139	0.0298237	0.0102593	0.000705096	0.00684982	0.0121612	0.0589679	0.0356384	0.015114	0.000805604
NM_001252377_NT5C	rs939543	A	G	0.3056	0.0218643	0.0141854	0.0131028	0.0173039	0.0132095	0.0144811	0.0262611	0.0221239	0.0130089	0.046144	0.0216988	0.0126457	0.00202743	0.0168544	0.0830123	0.00719061	0.0140174	0.0263522
NR_045513_NT5C	rs939543	A	G	0.3056	0.0219924	0.0143492	0.0137848	0.017672	0.0135136	0.0152907	0.0266698	0.0221944	0.013595	0.0452018	0.021787	0.0134438	0.00149492	0.0171679	0.0860559	0.00734401	0.0140666	0.0273077
NM_015537_NSMF	rs9414697	C	T	0.4929	2.14e-05	0.00988267	0.079603	-0.0151748	0.00661311	0.00621039	-0.025722	0.00895518	0.00673688	-0.00462678	0.00889537	0.0165697	0.00193453	0.00704802	0.160408	-0.00376952	0.00772637	0.00967724
NM_001252053_PCMT1	rs9478711	C	A	0.05618	0.0680033	0.0768519	0.944754	0.0733902	0.0557229	0.929602	0.220715	0.0450988	0.00855488	0.0615745	0.0336646	0.920547	0.0206634	0.0596031	0.947238	0.0239144	0.034182	0.953652
NM_001128592_PSMG4	rs9503490	T	C	0.15	0.061251	0.0263673	0.00413324	-0.00268037	0.0288133	0.0745765	0.0283771	0.0229059	0.00699303	0.0262061	0.0165133	0.0175928	0.078328	0.0195513	0.0013698	0.0435013	0.0255768	0.00928542
NM_144781_PDCD2	rs55760368	CA	C	0.3636	0.00382559	0.0101694	0.201961	0.00430613	0.00619185	0.0678112	0.00714201	0.00658591	0.0230929	0.0185709	0.00367535	7.73278e-07	0.0164721	0.0110391	0.0501208	0.0199743	0.00669181	0.00139451
NM_020360_PLSCR3	rs9916344	T	C	0.4722	0.0331411	0.025265	0.160792	0.0177171	0.0184601	0.375097	-0.040475	0.0167009	0.0779474	-0.0173877	0.0207123	0.321847	-0.0195588	0.0224154	0.240978	-0.0873813	0.0205728	0.0195872
NR_037719_TMEM256_PLSCR3	rs9916344	T	C	0.4722	0.0331411	0.025265	0.160792	0.0177171	0.0184601	0.375097	-0.040475	0.0167009	0.0779474	-0.0173877	0.0207123	0.321847	-0.0195588	0.0224154	0.240978	-0.0873813	0.0205728	0.0195872
NR_144405_RELCH	rs9957347	C	T	0.1573	-0.000658419	0.0157866	0.100685	0.0202013	0.0144368	0.0715494	0.0258103	0.0121627	0.0552181	0.0125909	0.00903121	0.0587379	0.0459098	0.0119646	0.020259	0.00802354	0.00931919	0.0821083
NM_003574_VAPA	rs9962736	G	A	0.3352	0.00309838	0.00564296	0.958779	-0.000776768	0.00546407	0.947185	0.00398325	0.0060177	0.959485	-0.0095562	0.00190994	0.0059899	0.00229618	0.00384639	0.949328	0.0002175	0.00215155	0.957166
NM_001040443_PHF11	rs371713260	ATATT	A	0.4602	0.0124976	0.0308528	0.0866241	0.0715658	0.0216527	0.000469901	0.0274355	0.0237775	0.0126962	0.0771475	0.0212826	0.000124356	-0.027372	0.0267178	0.151245	0.0774417	0.0208058	0.000126572
NM_001113738_ARL17A	rs201443147	AC	A	0.236	-0.0598933	0.0210699	2.89588e-05	-0.0933804	0.016942	1.07417e-06	-0.0928856	0.0161467	1.86651e-10	-0.0726752	0.0168835	1.8807e-06	-0.0779665	0.0223625	2.58582e-05	0.00789382	0.018667	0.266113
NM_001145048_GPN1	rs34811689	C	CAGG	0.1056	0.0180467	0.0265215	0.346199	-0.109456	0.0247252	0.0232307	-0.0295648	0.0267529	0.256748	-0.00612621	0.0264275	0.499684	-0.0399031	0.0358836	0.161808	0.0373377	0.0292304	0.204667
NM_001242481_EIF1AD	rs11318233	CA	C	0.3846	0.0742385	0.0155433	0.0241287	-0.0357566	0.0213796	0.818516	0.0302521	0.0185523	0.817279	0.00179115	0.0128975	0.827761	0.00633807	0.0226183	0.871426	0.0271568	0.0174665	0.788917
NM_001282182_PPP2R5E	rs57124741	C	CAAAAAA	0.1512	-0.0255406	0.0119429	0.0158439	-0.00783175	0.0123397	0.068645	-0.0436481	0.0125221	0.000598326	-0.0104942	0.0101836	0.0114285	-0.0170098	0.011087	0.0485182	-0.00570249	0.0115923	0.183768
NM_001284363_TLK2	rs11363983	CA	C	0.3193	-0.0056245	0.00876439	0.0493779	-0.0197806	0.00899948	0.00513296	0.0153625	0.00718704	0.371762	-0.00447164	0.00766225	0.0785132	0.00623225	0.0155566	0.103094	0.00502152	0.00692433	0.253295
NM_001303247_WDR61	rs71145856	CTTAT	C	0.04667	-0.0385882	0.0592855	0.993856	0.068985	0.0554818	0.992114	-0.013965	0.046462	0.992404	0.0111234	0.0396758	0.992596	0.167835	0.0568004	0.030765	0.0416337	0.0430483	0.992547
NM_001314039_DNAJA1	rs57517314	C	CA	0.4062	-0.0154048	0.00816334	0.205373	0.00280034	0.00896926	0.497744	-0.010909	0.00728507	0.203571	-0.0189519	0.00433453	0.0208921	-0.00706619	0.0108686	0.385971	-0.00325876	0.00464719	0.237927
NM_001352034_DAZAP1	rs142171936	G	GAA	0.06667	-0.14165	0.0333437	0.00441906	-0.08751	0.0501279	0.0975075	-0.134963	0.0571305	0.0945241	-0.0776388	0.0500779	0.0982638	-0.0520061	0.0624681	0.112843	-0.154912	0.0478741	0.0943549
NM_002808_PSMD2	rs58522280	C	CAAA	0.08046	-0.116143	0.0300882	0.017431	-0.0224195	0.0352668	0.590814	-0.0271959	0.0254545	0.417498	0.0404154	0.0200801	0.304713	-0.0419638	0.0256259	0.322005	-0.0602654	0.0259929	0.256513
NM_003972_BTAF1	rs71028820	C	CT	0.2174	-0.0222162	0.00883437	0.0280417	0.00849507	0.00824924	0.401298	0.0150533	0.00856616	0.387918	-0.0134661	0.0074725	0.0333195	0.0196755	0.0137362	0.442605	-0.0135894	0.00901694	0.0336976
NM_004134_HSPA9	rs34771797	A	AAAAT	0.05233	0.0164053	0.0217316	0.0855699	-0.0202616	0.0118312	0.0041497	-0.0349458	0.0109861	0.000197843	-0.0159877	0.0103493	0.00447141	-0.0132412	0.0162184	0.00915317	-0.041662	0.0148692	0.000351068
NM_005324_H3F3B	rs371470695	C	CA	0.3654	0.00666339	0.00519202	0.0562437	0.0135968	0.00800794	0.00753869	0.00814517	0.00673165	0.00502054	-0.00331962	0.00354653	0.148877	0.0021775	0.00547036	0.163112	0.00168249	0.00469708	0.0661378
NM_006356_ATP5PD	rs71159461	T	TG	0.1214	0.0791881	0.0205058	0.0215885	0.00502135	0.0110849	0.93382	-0.0186102	0.0129518	0.892055	-0.00785521	0.00941846	0.904653	0.0124698	0.0272966	0.909657	-0.0053631	0.00567319	0.920691
NM_007266_GPN1	rs34811689	C	CAGG	0.1056	0.0180467	0.0265215	0.346199	-0.109456	0.0247252	0.0232307	-0.0295648	0.0267529	0.256748	-0.00612621	0.0264275	0.499684	-0.0399031	0.0358836	0.161808	0.0373377	0.0292304	0.204667
NM_012347_FBXO9	rs150957562	G	GAATA	0.06667	0.0132355	0.00699942	0.0869757	0.0190892	0.0075516	0.034416	0.0187178	0.00789948	0.0361102	0.00939967	0.00368555	0.0371252	0.0280135	0.00573993	0.00444535	0.0107087	0.00511115	0.06871
NM_014616_ATP11B	rs11366947	C	CT	0.3145	-0.0568139	0.0158988	0.0301108	0.00282492	0.0168801	0.942369	0.02028	0.011848	0.948728	-0.00416587	0.0125663	0.941242	-0.016499	0.0147005	0.931171	-0.00516368	0.0121487	0.942981
NM_016127_SARAF	rs143755711	TAATGAATG	T	0.02439	-0.124779	0.0289705	0.0135022	0.0263028	0.0458134	0.86651	-0.0155693	0.0275532	0.897548	-0.00905873	0.0261014	0.898376	0.0791812	0.0462456	0.850481	0.00333568	0.0275451	0.886049
NM_018462_BRK1	rs376013316	C	CAT	0.1705	-0.00150608	0.0216452	0.104098	-0.0266393	0.0163742	0.103076	-0.0236045	0.0137879	0.0227107	-0.0160385	0.00782992	0.00531954	-0.0555323	0.0164514	0.00124154	-0.0217486	0.0115233	0.00612645
NM_018477_ACTR10	rs5808961	CA	C	0.15	-0.0160462	0.00521079	0.00377795	-0.00435165	0.00506281	0.0342142	-0.00955585	0.00443259	0.00707036	0.00107481	0.00393722	0.0682258	-0.00635645	0.00478021	0.0288876	-0.00261234	0.00489044	0.0289071
NM_020666_CLK4	rs5873621	A	AG	0.1176	0.0748455	0.0196548	0.0445439	-0.00348868	0.0132329	0.981822	-0.00621584	0.00894296	0.981075	0.00269401	0.00815403	0.979507	4.27e-05	0.0135435	0.98332	-0.0118172	0.010922	0.981675
NM_020710_LRRC47	rs5772115	T	TC	0.05195	0.0613209	0.0470614	0.0566778	-0.0200951	0.0307295	0.0617497	0.13578	0.0340662	0.0259512	0.0714607	0.0400962	0.0489302	0.0654993	0.0354523	0.0599848	0.179623	0.0481134	0.0476136
NM_030662_MAP2K2	rs59993705	CA	C	0.25	-0.0104972	0.00785088	0.0311094	-0.0140269	0.00672159	0.00074068	-0.0605294	0.0164778	1.34303e-05	-0.0606722	0.0214284	0.000153589	0.0239689	0.0195846	0.307282	-0.047407	0.0100891	3.1119e-06
NM_052897_MBD6	rs57119048	TAA	T	0.05469	0.010513	0.0416053	0.0449363	-0.0792907	0.0400346	0.0455323	-0.0855343	0.042534	0.0416405	-0.0890492	0.0354204	0.0413312	0.0568215	0.0470652	0.0508566	0.0456196	0.0627388	0.0436862
NM_144641_PPM1M	rs55797278	GA	G	0.125	-0.020838	0.0249457	0.73291	-0.00562203	0.00464967	0.685734	-0.0022731	0.0108952	0.7446	-0.00542799	0.00593903	0.657152	0.0283318	0.0122765	0.0292531	-0.0159668	0.0110033	0.69564
NM_147152_ITSN2	rs11337607	G	GT	0.07143	0.000274696	0.00180669	0.99688	-0.00192363	0.00179834	0.997193	0.00124523	0.00183551	0.996664	-0.00203127	0.00148679	0.997214	0.0201035	0.00398677	0.00917898	0.000417809	0.000818559	0.997238
NM_152705_POLR1D	rs71703461	CT	C	0.03226	0.0174407	0.0382957	0.962236	-0.0232185	0.0384503	0.965845	-0.00158644	0.022747	0.966867	-0.0249801	0.0211814	0.969079	0.162771	0.0320823	0.00269472	0.0107226	0.0414325	0.955411
NM_198868_TBC1D9B	rs5873710	G	GTCTT	0.1023	-0.00465856	0.0302092	0.0525091	0.0486976	0.0216475	0.00584146	0.0219317	0.0252751	0.012283	0.0376336	0.0231282	0.00654054	0.00482263	0.0226156	0.0566279	0.0333433	0.0197232	0.00951167
NR_002909_SNHG3	rs149709657	CT	C	0.4425	0.00681746	0.00150967	1.36945e-06	0.00299008	0.00156254	0.00144004	0.00315431	0.000993677	3.91436e-05	0.000227613	0.00143455	0.0942456	0.00638081	0.00238953	5.43749e-05	-0.000322009	0.00172252	0.0352627
NR_073093_MPC1	rs11484378	C	CT	0.09483	0.0211691	0.0491577	0.975448	0.00946408	0.0452125	0.982244	0.0256754	0.0435937	0.976975	-0.00781584	0.0266738	0.983905	-0.177858	0.0344263	0.0110144	0.0355823	0.0316961	0.978242

## Sheet: Supplementary Data 3
Supplementary Data 3. List of significant APA events comparing the stimulated conditions with baseline conditions. Data listing each significant APA event when comparing the stimulated conditions (IAV, LPS, Pam3Csk4, R848) with the baseline conditions using the Benjamini-Hochberg false discovery rate (FDR) method.
	IAV vs baseline			LPS vs baseline			Pam3Csk4 vs baseline			R848 vs baseline
Gene_ID|Symbol|No.chromsome|strand	P-value	PDUI Difference	Adjusted P-value	P-value	PDUI Difference	Adjusted P-value	P-value	PDUI Difference	Adjusted P-value	P-value	PDUI Difference	Adjusted P-value
NM_001973|ELK4|chr1|-	6.77476e-53	0.304185	1.52069e-51	9.12364e-05	0.0569205	0.000431478	0.0240719	0.0358201	0.0659252	1.09551e-14	0.116218	5.71701e-14
NM_001256533|MSTO1|chr1|+	1.32236e-43	-0.188799	1.82479e-42	0.381141	-0.00738539	0.585823	0.0203197	0.0136963	0.0569389	0.00109701	0.0231193	0.00309263
NM_001198994|NADK|chr1|-	0.836808	-0.000862944	0.886982	4.95789e-15	0.0698901	5.69991e-14	1.13966e-12	0.0619792	1.01653e-11	5.72097e-49	0.167302	1.416e-47
NM_001146191|MPZL1|chr1|+	1.86506e-16	0.0696402	9.49782e-16	1.68086e-51	0.132297	8.199e-49	2.68071e-56	0.137522	9.5518e-54	6.60421e-63	0.177203	2.25821e-60
NM_014110|PPP1R8|chr1|+	8.49144e-33	0.197138	7.95882e-32	0.485785	0.0125502	0.681056	0.00613222	0.0314599	0.0199191	0.890702	0.00103415	0.939669
NM_001017922|ERMAP|chr1|+	0.76758	0.000205128	0.833218	2.772e-21	0.109882	5.03458e-20	5.49978e-22	0.118932	9.28516e-21	2.45447e-14	0.0955703	1.26028e-13
NM_017582|UBE2Q1|chr1|-	3.02992e-61	-0.16292	1.82144e-59	8.03888e-06	0.00861305	4.24247e-05	0.000908263	0.00603693	0.00348975	2.22255e-34	0.022506	2.39814e-33
NM_001195000|MR1|chr1|+	8.22718e-52	-0.104884	1.72113e-50	3.48961e-36	0.0547036	2.83697e-34	5.16779e-38	0.0549858	3.42999e-36	3.98211e-62	0.0974122	9.65901e-60
NM_001191007|SRSF10|chr1|-	1.87172e-65	-0.187339	6.52608e-63	4.9422e-18	0.0150344	7.01669e-17	1.96742e-23	0.0170044	3.74142e-22	1.61059e-39	0.0249062	2.18983e-38
NM_001350789|MSTO1|chr1|+	6.73085e-45	-0.197602	9.77844e-44	0.231012	-0.00978632	0.419904	0.0391596	0.0125694	0.0995906	0.00241003	0.0221958	0.00650017
NM_054016|SRSF10|chr1|-	3.54349e-64	-0.343681	5.29499e-62	3.23914e-13	0.0211477	3.21513e-12	1.40056e-15	0.0221007	1.5318e-14	5.73498e-32	0.0339153	5.66399e-31
NM_018538|ERMAP|chr1|+	0.76758	0.000205128	0.833218	2.93859e-21	0.109822	5.32299e-20	5.57791e-22	0.118875	9.39364e-21	2.81899e-14	0.0952944	1.44135e-13
NR_146540|FUBP1|chr1|-	5.4339e-24	-0.133832	3.63418e-23	0.504499	-0.00832086	0.697919	0.733568	0.00406786	0.846618	0.00188936	-0.0386845	0.00515854
NM_080391|PTP4A2|chr1|-	0.00331863	-0.0111555	0.00776923	1.14193e-32	0.0546043	6.28891e-31	3.9506e-37	0.0537721	2.3257e-35	1.36664e-57	0.100219	1.03591e-55
NM_012316|KPNA6|chr1|+	6.11503e-39	0.189248	6.99817e-38	8.11087e-26	0.126007	2.27939e-24	2.12631e-28	0.123628	5.80449e-27	8.96582e-53	0.220026	3.35609e-51
NM_005920|MEF2D|chr1|-	1.79094e-28	-0.110392	1.41276e-27	7.96272e-58	0.1382	1.08755e-54	1.2619e-57	0.126671	6.57156e-55	4.58513e-64	0.190139	4.63404e-61
NM_005066|SFPQ|chr1|-	1.43093e-61	-0.18481	9.71916e-60	3.61738e-09	0.0169802	2.6252e-08	4.43939e-08	0.0154956	2.78284e-07	1.73377e-25	0.0343001	1.32747e-24
NM_001144822|CD58|chr1|-	3.16627e-22	0.108464	1.98795e-21	0.0204322	-0.0192574	0.0610915	0.106859	-0.0120407	0.227067	0.00179634	0.0327104	0.00491341
NR_024117|MSTO2P|chr1|+	4.11675e-49	-0.199508	7.42435e-48	0.00915139	-0.0174686	0.0303816	0.887641	7.89141e-06	0.939544	0.218414	0.00911255	0.363663
NR_046428|CLCN6|chr1|+	2.24479e-62	0.358552	1.86353e-60	8.95807e-06	0.0459495	4.70212e-05	8.88761e-09	0.0606912	5.85873e-08	6.05841e-12	0.0790783	2.79803e-11
NM_001127462|NLRP3|chr1|+	5.99189e-16	0.100294	2.97039e-15	0.00551262	-0.0249645	0.0192659	0.000162021	-0.0326957	0.000698653	8.06697e-14	-0.0721765	4.04616e-13
NM_052966|FAM129A|chr1|-	4.45616e-19	0.0764923	2.47933e-18	3.98039e-34	0.120516	2.44884e-32	4.64037e-38	0.129968	3.11043e-36	1.80848e-52	0.188523	6.37594e-51
NM_017940|NBPF1|chr1|-	1.13863e-27	0.0949387	8.66815e-27	6.82478e-42	0.145093	8.63082e-40	2.14002e-53	0.181133	6.58542e-51	7.68344e-58	0.207547	6.05096e-56
NM_001009955|SSBP3|chr1|-	1.91606e-12	0.0784505	8.33e-12	0.00377347	0.0317076	0.0136056	0.00208399	0.0328254	0.00750856	6.03325e-26	0.150801	4.70252e-25
NM_015378|VPS13D|chr1|+	5.30762e-53	-0.179632	1.21218e-51	9.50714e-31	0.0654215	4.70465e-29	1.71538e-35	0.0635641	9.21676e-34	3.99596e-46	0.0920251	7.86738e-45
NM_001350773|MSTO1|chr1|+	2.23804e-43	-0.187431	3.04816e-42	0.405268	-0.00693529	0.608156	0.0165757	0.0143056	0.0477522	0.000692422	0.0240476	0.0020004
NM_020239|CDC42SE1|chr1|-	2.34329e-44	0.107596	3.33935e-43	6.83543e-13	0.0441858	6.62115e-12	1.88956e-09	0.0384801	1.31473e-08	8.72779e-26	0.0671813	6.75068e-25
NM_001113348|ECE1|chr1|-	8.15213e-22	0.100058	5.01596e-21	0.000102461	-0.0325581	0.000480239	0.00598401	-0.0227132	0.0194862	0.0669427	-0.0130281	0.136176
NM_001324475|INTS3|chr1|+	1.0907e-51	-0.107022	2.26363e-50	2.39365e-05	-0.0168207	0.000120815	0.00199237	-0.0155594	0.0072285	0.100439	-0.00561311	0.192436
NM_001206653|SH3GLB1|chr1|+	2.04124e-60	-0.152845	1.04664e-58	6.80931e-44	0.0466589	1.08141e-41	2.73155e-48	0.0481092	5.13683e-46	9.14849e-62	0.0719336	1.84921e-59
NM_001364013|NOTCH2NLC|chr1|+	1.08941e-23	0.141875	7.22132e-23	0.00849388	-0.0311017	0.0284756	0.0122234	-0.0300205	0.036616	0.0399229	0.0249952	0.0862766
NM_001079809|TMEM183B|chr1|+	2.03157e-25	0.109998	1.43777e-24	0.00144935	0.029268	0.00567848	0.110991	0.0198374	0.233763	0.00161626	0.0296465	0.00446319
NM_001039577|CCNL2|chr1|-	2.02969e-31	0.177306	1.7992e-30	0.00074415	0.0343928	0.00307429	4.8335e-06	0.0482086	2.48843e-05	7.79611e-05	0.0429846	0.000243312
NM_001168236|ABL2|chr1|-	3.85777e-56	0.181224	1.1209e-54	0.359819	0.00736019	0.563579	1.55741e-05	0.0268537	7.57447e-05	3.98396e-14	0.0410204	2.01659e-13
NM_001168237|ABL2|chr1|-	1.10148e-53	0.218406	2.64254e-52	0.258511	0.0123391	0.452311	1.74883e-07	0.04576	1.0459e-06	9.76144e-17	0.0727929	5.51662e-16
NM_014765|TOMM20|chr1|-	2.49866e-40	0.106422	2.99725e-39	1.32929e-10	0.0384704	1.08977e-09	2.54888e-07	0.0305761	1.50182e-06	8.36037e-24	0.0645815	5.96438e-23
NM_021960|MCL1|chr1|-	0.000156053	0.0274253	0.000434821	1.96082e-26	0.0788706	6.17071e-25	2.28521e-25	0.0738889	4.84981e-24	2.63357e-41	0.115053	3.9432e-40
NM_001038707|CDC42SE1|chr1|-	8.41452e-45	0.107959	1.21569e-43	9.67072e-13	0.0438245	9.23655e-12	2.10819e-09	0.038267	1.46084e-08	8.74619e-26	0.066936	6.75629e-25
NM_001286076|RPA2|chr1|-	1.71866e-31	-0.113577	1.52608e-30	0.28268	-0.00766567	0.480803	0.321166	-0.00452178	0.506829	0.846336	0.000411255	0.916387
NM_006820|IFI44L|chr1|+	1.2654e-62	-0.330829	1.16106e-60	1.54658e-11	0.0372165	1.36279e-10	6.11483e-13	0.0437135	5.6094e-12	1.71875e-21	0.0564493	1.13659e-20
NM_006048|UBE4B|chr1|+	0.000231733	0.0326435	0.000634536	1.57206e-11	0.0571012	1.38346e-10	3.81754e-08	0.0437752	2.40193e-07	2.66254e-25	0.108342	2.01317e-24
NM_001278141|NBPF12|chr1|+	5.57252e-07	0.0261685	1.87841e-06	8.55515e-30	0.0739189	3.86908e-28	2.0282e-43	0.0967251	2.21466e-41	4.81687e-45	0.103687	8.82462e-44
NM_005426|TP53BP2|chr1|-	4.57344e-32	-0.140398	4.18166e-31	0.0946269	-0.00755467	0.219818	0.00352651	-0.0162532	0.012119	1.10274e-10	-0.0446873	4.78327e-10
NM_172071|RC3H1|chr1|-	1.37953e-05	0.0606424	4.25158e-05	5.64982e-11	0.0831001	4.72248e-10	3.61737e-16	0.0957465	4.12978e-15	2.20492e-25	0.128307	1.67762e-24
NM_001349449|KYAT3|chr1|-	3.22781e-15	0.120845	1.55877e-14	1.39795e-06	0.0632116	8.00218e-06	5.73539e-05	0.0533044	0.000263245	7.64072e-09	0.0800892	3.05629e-08
NM_018489|ASH1L|chr1|-	1.09407e-32	0.125714	1.02361e-31	0.00105283	0.0302181	0.00423169	0.000374204	0.0321023	0.00152063	0.00111222	0.0256638	0.00313114
NM_001300851|RC3H1|chr1|-	1.15342e-05	0.0616154	3.5758e-05	2.17942e-11	0.085197	1.89596e-10	3.22861e-16	0.0964331	3.69218e-15	2.03418e-25	0.128877	1.55356e-24
NM_003879|CFLAR|chr2|+	0.879307	-0.00491383	0.91518	4.44407e-59	0.0864761	1.51743e-55	1.53319e-61	0.0832858	3.45989e-58	2.36657e-63	0.113178	1.43509e-60
NM_001330156|PID1|chr2|-	1.80675e-28	0.0759424	1.42308e-27	7.59445e-27	0.0697957	2.49339e-25	3.4763e-29	0.068807	1.02771e-27	1.08752e-52	0.124022	3.92544e-51
NM_030797|FAM49A|chr2|-	8.55421e-07	-0.038951	2.85687e-06	1.05044e-15	0.0728784	1.27641e-14	1.9648e-17	0.0731453	2.44067e-16	3.46263e-50	0.149725	9.33216e-49
NM_152386|SGPP2|chr2|+	1.67803e-07	-0.0386546	5.85073e-07	4.72431e-23	0.0609619	1.01454e-21	8.91441e-21	0.0518987	1.4035e-19	2.51059e-49	0.116791	6.47839e-48
NM_033505|SELENOI|chr2|+	0.00327115	0.0224067	0.00766493	2.87871e-20	0.0729046	4.83015e-19	5.8831e-20	0.0702585	8.77282e-19	8.7678e-48	0.133166	1.9765e-46
NM_001321744|FAM168B|chr2|-	6.05035e-22	0.0935735	3.74477e-21	9.24859e-13	0.053361	8.85815e-12	1.68659e-06	0.0233911	9.20823e-06	1.82771e-42	0.117585	2.88625e-41
NM_014905|GLS|chr2|+	2.0397e-41	0.161976	2.57673e-40	1.20465e-13	0.0775144	1.24081e-12	1.79263e-26	0.111674	4.21391e-25	1.39062e-37	0.137427	1.7423e-36
NR_015377|PAX8-AS1|chr2|+	1.21072e-25	0.11386	8.61505e-25	0.815437	-0.00192281	0.909055	0.128597	0.0126489	0.261757	0.0265208	0.0111973	0.0599636
NM_001254736|NABP1|chr2|+	3.07533e-58	-0.150836	1.13268e-56	2.04427e-06	-0.012529	1.14805e-05	2.14649e-26	-0.032159	4.99373e-25	2.37832e-37	-0.0513526	2.91946e-36
NR_104470|SLC35F5|chr2|-	1.18007e-11	-0.0427609	5.00141e-11	6.44498e-49	0.085398	1.9136e-46	3.971e-45	0.0781019	5.16994e-43	9.40834e-55	0.106381	4.38863e-53
NM_016079|CHMP3|chr2|-	8.04602e-26	0.0762521	5.78826e-25	1.43976e-24	0.0693302	3.62809e-23	1.9471e-26	0.0683778	4.5612e-25	1.1354e-51	0.122088	3.6237e-50
NM_001202517|CFLAR|chr2|+	0.0125539	0.0108061	0.0263788	8.78e-47	0.0758709	1.81693e-44	1.70373e-47	0.0732575	2.95751e-45	4.47762e-57	0.105569	2.98377e-55
NM_001122964|PPP4R3B|chr2|-	5.13822e-58	-0.116814	1.84061e-56	4.36137e-21	0.0309524	7.81728e-20	2.51528e-24	0.0316097	5.00836e-23	1.34637e-41	0.0496113	2.05652e-40
NM_019044|CCDC93|chr2|-	7.75702e-42	0.126243	9.91912e-41	8.77874e-19	0.0651519	1.3061e-17	1.52447e-15	0.06009	1.66194e-14	1.022e-56	0.158853	6.01688e-55
NM_002357|MXD1|chr2|+	2.48004e-27	-0.0797217	1.86359e-26	9.25659e-25	0.053786	2.38541e-23	2.65141e-23	0.051965	4.95857e-22	2.82621e-51	0.101859	8.56906e-50
NM_005336|HDLBP|chr2|-	2.37103e-64	-0.144006	4.1335e-62	2.88749e-08	0.0064945	1.93131e-07	1.72966e-13	0.0085931	1.64695e-12	1.58594e-24	0.0133243	1.16149e-23
NM_001001664|SPOPL|chr2|+	0.239538	0.00749667	0.346647	3.97643e-32	0.100845	2.12149e-30	1.45463e-28	0.0808507	4.08625e-27	1.65527e-52	0.170248	5.86991e-51
NM_001330203|EIF4E2|chr2|+	0.989102	0.00268421	0.994235	4.65086e-21	0.0866851	8.31433e-20	1.84713e-23	0.0984793	3.5325e-22	1.0787e-42	0.165738	1.72592e-41
NM_004504|AGFG1|chr2|+	8.60307e-61	-0.101815	4.7866e-59	1.48255e-18	0.0158177	2.19141e-17	3.30029e-27	0.0186389	8.21432e-26	1.26381e-54	0.0362733	5.80589e-53
NM_001330314|SLC35F5|chr2|-	1.08902e-09	-0.0354722	4.26314e-09	2.21896e-53	0.087259	1.37757e-50	2.48496e-49	0.0811149	4.94799e-47	1.0707e-56	0.108588	6.24299e-55
NM_001351590|CFLAR|chr2|+	5.75031e-06	0.0288708	1.82157e-05	3.65846e-57	0.143878	4.16394e-54	7.00622e-60	0.13998	5.02276e-57	1.45397e-61	0.193206	2.69313e-59
NM_005633|SOS1|chr2|-	2.38381e-58	0.117692	9.10024e-57	2.12935e-44	0.0921396	3.72854e-42	2.0783e-49	0.0953364	4.26367e-47	8.24382e-58	0.117789	6.40904e-56
NM_001330268|GCA|chr2|+	2.13254e-64	-0.165644	3.84593e-62	0.000202829	0.00473565	0.000906492	0.285169	0.00138122	0.466744	6.68981e-11	0.00764743	2.94177e-10
NM_001308824|SF3B1|chr2|-	1.38584e-59	0.156083	6.24822e-58	7.32088e-19	-0.0525474	1.09637e-17	6.64595e-22	-0.0545631	1.10548e-20	1.71689e-31	-0.0811222	1.66048e-30
NM_001254943|CCDC88A|chr2|-	0.000665282	0.0375172	0.00172762	3.0983e-09	0.0594286	2.25328e-08	5.68064e-08	0.0656571	3.53799e-07	2.5762e-22	0.125172	1.75924e-21
NM_001077269|WIPF1|chr2|-	0.000269121	-0.0208102	0.00073384	4.89573e-07	0.0388376	2.93272e-06	4.01612e-06	0.0361568	2.09147e-05	7.69647e-38	0.10406	9.68287e-37
NR_147242|CFLAR|chr2|+	0.369259	0.00306981	0.485416	4.02493e-58	0.0966438	6.87156e-55	2.73296e-60	0.0950181	3.08369e-57	3.63793e-63	0.131846	1.83837e-60
NM_001308023|TNS1|chr2|-	1.86567e-37	0.101528	2.02018e-36	2.85396e-27	0.0775048	1.02577e-25	6.50538e-32	0.0818009	2.606e-30	1.6666e-53	0.143468	7.01823e-52
NM_006609|MAP3K2|chr2|-	5.12552e-42	-0.160871	6.61888e-41	1.53204e-35	0.0808923	1.1372e-33	1.13153e-35	0.078417	6.12835e-34	3.54596e-53	0.14215	1.45288e-51
NM_018221|MOB1A|chr2|-	4.45785e-13	0.0333462	1.9927e-12	7.68969e-41	0.0723192	8.90049e-39	3.18563e-42	0.0727462	2.87556e-40	1.0011e-58	0.122906	9.60899e-57
NM_005253|FOSL2|chr2|+	4.11744e-58	0.144167	1.49543e-56	2.94607e-38	0.0806941	2.95863e-36	9.61372e-40	0.0794338	6.85104e-38	1.49285e-59	0.165372	1.5608e-57
NM_001202513|MXD1|chr2|+	2.52175e-27	-0.0797746	1.89222e-26	1.08723e-24	0.0536813	2.78078e-23	2.14322e-23	0.0519667	4.04167e-22	2.75867e-51	0.101808	8.51759e-50
NM_018383|WDR33|chr2|-	2.61916e-39	-0.107141	3.04405e-38	4.07867e-11	0.031882	3.46865e-10	1.4433e-06	0.0222218	7.93113e-06	1.30402e-06	0.0235695	4.67351e-06
NM_016589|TIMMDC1|chr3|+	3.9093e-49	-0.282813	7.07461e-48	7.97008e-59	-0.430766	1.81426e-55	7.41914e-60	-0.404766	5.02276e-57	2.07217e-62	-0.5281	5.98365e-60
NM_021629|GNB4|chr3|-	1.59055e-50	0.130075	3.06959e-49	2.96901e-15	0.0535747	3.48631e-14	1.09186e-11	0.043688	9.09209e-11	3.8452e-38	0.0932556	4.92966e-37
NM_002375|MAP4|chr3|-	1.04067e-39	-0.149275	1.23138e-38	4.55793e-42	0.109592	5.87285e-40	1.79403e-43	0.107938	1.99108e-41	9.25062e-56	0.144129	4.59801e-54
NM_001256585|MGLL|chr3|-	1.87726e-30	0.0839168	1.59384e-29	7.02519e-26	0.0536126	1.99066e-24	1.72618e-27	0.0538906	4.42661e-26	8.48704e-52	0.113514	2.76696e-50
NM_001047434|DPH3|chr3|-	1.72525e-26	-0.0589493	1.27445e-25	2.5511e-35	0.0528114	1.85335e-33	2.60159e-31	0.043178	9.62447e-30	2.28266e-62	0.101189	6.29184e-60
NM_001256192|PDCD6IP|chr3|+	6.23982e-53	0.121706	1.41274e-51	3.95227e-30	-0.088373	1.86138e-28	4.27881e-34	-0.0925397	2.03997e-32	5.23962e-44	-0.132862	9.02643e-43
NM_198562|C3orf62|chr3|-	1.19052e-40	-0.126162	1.4616e-39	5.62342e-30	0.0577435	2.57734e-28	4.01887e-33	0.0579109	1.78958e-31	2.78013e-48	0.101993	6.58543e-47
NM_001146156|GSK3B|chr3|-	5.27491e-05	-0.0561308	0.000153692	4.44298e-27	0.135387	1.54016e-25	3.44032e-31	0.13726	1.23233e-29	1.06727e-44	0.195754	1.91478e-43
NM_003298|NR2C2|chr3|+	0.00106364	0.0404794	0.00268048	2.42238e-16	0.0784521	3.02975e-15	3.7182e-10	0.05759	2.73909e-09	2.08339e-30	0.128128	1.93175e-29
NR_103507|SLC6A6|chr3|+	0.00673164	-0.0252893	0.0149497	6.21293e-07	0.0504242	3.683e-06	4.80861e-11	0.0659404	3.80307e-10	2.78793e-32	0.130779	2.78059e-31
NM_001349225|ARIH2|chr3|+	3.87812e-28	-0.0957931	3.00038e-27	9.24217e-41	0.0946531	1.05191e-38	5.26074e-45	0.100334	6.71985e-43	1.73954e-60	0.149635	2.45316e-58
NM_001320728|HSPBAP1|chr3|-	4.21993e-54	-0.307369	1.03616e-52	0.0380614	0.0154084	0.104765	0.035689	0.0161441	0.0919734	0.141115	0.0118354	0.256168
NM_001282857|XRN1|chr3|-	6.5436e-17	-0.0703209	3.38842e-16	2.07694e-19	0.0775	3.26056e-18	4.16399e-21	0.0839361	6.68015e-20	2.05333e-52	0.151554	7.15596e-51
NM_001134364|MAP4|chr3|-	1.97792e-39	-0.144078	2.3194e-38	2.15927e-43	0.112178	3.27681e-41	5.82389e-46	0.112534	8.38888e-44	4.31839e-53	0.151189	1.72281e-51
NM_017554|PARP14|chr3|+	1.35252e-08	0.0356939	4.97095e-08	9.74091e-38	0.116142	9.36911e-36	2.72966e-35	0.109124	1.44374e-33	1.92122e-48	0.158856	4.60486e-47
NM_001252093|MRAS|chr3|+	0.112418	0.0231153	0.184727	2.39974e-07	0.0522062	1.4844e-06	0.000143131	0.0374537	0.000624354	1.30007e-18	0.102669	7.82106e-18
NR_027007|THUMPD3-AS1|chr3|-	5.69484e-56	0.139689	1.6187e-54	1.44782e-10	0.0400472	1.18551e-09	5.89315e-22	0.0627274	9.89991e-21	3.78452e-09	0.0355231	1.53507e-08
NM_001318025|PPP4R2|chr3|+	4.61639e-61	-0.159471	2.71278e-59	7.15397e-14	0.0164147	7.55092e-13	2.33851e-14	0.0161154	2.36647e-13	8.30233e-39	0.0297175	1.09209e-37
NR_144401|WDR48|chr3|+	9.15413e-06	0.0344444	2.85828e-05	6.69617e-13	0.059743	6.50472e-12	2.05894e-10	0.0539017	1.5505e-09	1.11621e-31	0.105138	1.08997e-30
NM_001312673|PCYT1A|chr3|-	1.5235e-58	0.182032	5.99089e-57	1.0293e-16	0.0600434	1.31878e-15	1.59496e-14	0.0533811	1.63604e-13	7.84577e-34	0.100907	8.3031e-33
NM_001256425|PDLIM5|chr4|+	1.41949e-06	-0.0549493	4.65451e-06	2.11107e-12	0.0602731	1.9641e-11	6.50347e-15	0.0652805	6.84736e-14	2.76468e-33	0.120842	2.87073e-32
NM_017491|WDR1|chr4|-	0.036405	0.0169576	0.0690349	9.13661e-14	0.0615298	9.56962e-13	5.93188e-12	0.0571505	5.02614e-11	1.45069e-38	0.122102	1.88373e-37
NM_018115|SDAD1|chr4|-	9.64218e-59	0.255286	4.00227e-57	0.0352307	0.0154409	0.09816	0.874289	-0.00150358	0.933144	0.519375	0.00379221	0.684324
NM_025205|MED28|chr4|+	4.30652e-48	0.101882	7.40891e-47	0.0280579	0.0102309	0.0805072	0.505496	0.00284946	0.685126	0.808586	0.001449	0.892639
NM_021928|SPCS3|chr4|+	2.16235e-37	0.133656	2.33659e-36	2.21312e-27	0.10569	8.03905e-26	1.17915e-27	0.100567	3.07033e-26	7.54585e-44	0.145174	1.28174e-42
NM_018126|TMEM33|chr4|+	1.33286e-51	0.113697	2.74443e-50	6.88347e-07	0.0214211	4.06285e-06	0.0293887	0.00962366	0.0780853	1.4371e-07	0.0218811	5.42628e-07
NM_014331|SLC7A11|chr4|-	3.71989e-48	0.151237	6.44206e-47	1.21666e-08	0.0500147	8.48682e-08	0.000337406	0.0291006	0.0013802	7.20182e-20	0.0766338	4.51155e-19
NM_001207000|HNRNPDL|chr4|-	1.14929e-61	-0.111926	8.12266e-60	1.01209e-19	0.0129607	1.6417e-18	5.20633e-13	0.0100012	4.81514e-12	3.06549e-20	0.0130276	1.93435e-19
NM_001204255|SCARB2|chr4|-	0.256814	-0.00366109	0.366078	7.98568e-21	0.0583877	1.4128e-19	4.09367e-23	0.061572	7.57217e-22	4.10615e-52	0.114566	1.38332e-50
NM_001290229|SCAMP1|chr5|+	2.8485e-17	-0.125856	1.49126e-16	4.18401e-34	0.178519	2.52855e-32	4.04171e-46	0.211325	6.08053e-44	6.514e-53	0.241845	2.51598e-51
NM_181836|TMED7|chr5|-	6.31186e-47	0.171723	1.00643e-45	0.953872	0.000213832	0.97793	0.815679	-0.000719963	0.899665	0.0541334	0.0119393	0.112839
NM_030627|CPEB4|chr5|+	8.35971e-28	0.156341	6.38267e-27	0.0405491	0.0314076	0.110587	0.0412354	0.0322475	0.103855	0.0107494	0.0318671	0.026189
NM_153607|CREBRF|chr5|+	2.59565e-58	-0.289531	9.6966e-57	2.21047e-06	0.0240863	1.23833e-05	4.55114e-09	0.0291389	3.0842e-08	3.77735e-23	0.0474112	2.62682e-22
NM_001197294|DPYSL3|chr5|-	1.49568e-08	-0.0409976	5.47789e-08	4.12834e-55	0.0899725	2.95203e-52	6.79603e-59	0.0996687	3.83409e-56	6.18752e-62	0.129078	1.42135e-59
NM_006816|LMAN2|chr5|-	0.211321	0.00684257	0.313357	5.78085e-14	0.0734384	6.15872e-13	1.10026e-16	0.0817953	1.3114e-15	2.25699e-31	0.136051	2.17244e-30
NR_131752|STARD4|chr5|-	3.87559e-28	0.0994584	3.00038e-27	6.06138e-22	0.0807951	1.16273e-20	4.54147e-42	0.124426	4.04549e-40	1.60957e-48	0.152459	3.88863e-47
NM_016103|SAR1B|chr5|-	5.27285e-48	-0.108943	9.01209e-47	3.29291e-39	0.0397355	3.62698e-37	3.90808e-47	0.0446885	6.29945e-45	2.2545e-59	0.0628451	2.31716e-57
NM_152624|DCP2|chr5|+	2.56496e-24	0.154095	1.74218e-23	6.82844e-07	0.066575	4.03386e-06	5.2893e-05	0.050997	0.000243927	1.2202e-18	0.123144	7.34784e-18
NM_152687|GAPT|chr5|+	0.0879331	-0.0168851	0.149218	1.22706e-09	0.0584916	9.28216e-09	1.11614e-08	0.0546353	7.3149e-08	3.84448e-25	0.10817	2.88526e-24
NM_001164469|TMED7-TICAM2|chr5|-	4.74875e-43	0.129348	6.3682e-42	9.81679e-15	0.0680769	1.1008e-13	5.60939e-18	0.0771241	7.24725e-17	4.01418e-25	0.0895388	3.0089e-24
NM_001164468|TMED7-TICAM2|chr5|-	1.50631e-42	0.127017	1.97444e-41	8.90671e-14	0.0651173	9.34315e-13	1.90456e-16	0.072479	2.23077e-15	5.83161e-26	0.0906922	4.55707e-25
NM_015071|ARHGAP26|chr5|+	0.00281496	0.0162761	0.00668282	1.91423e-50	0.125419	7.68956e-48	2.45999e-57	0.15326	1.05378e-54	1.51e-61	0.203425	2.69313e-59
NM_001135608|ARHGAP26|chr5|+	0.00325783	0.0160616	0.007644	2.06319e-50	0.125326	7.82751e-48	2.49048e-57	0.153111	1.05378e-54	1.504e-61	0.203158	2.69313e-59
NM_153188|TNPO1|chr5|+	2.3277e-17	0.0689087	1.2235e-16	1.72444e-20	0.0739272	2.9149e-19	3.40345e-22	0.0767187	5.81852e-21	6.38404e-39	0.117233	8.45257e-38
NM_001171626|VEGFA|chr6|+	6.54141e-44	0.133197	9.07469e-43	0.00384725	0.0204486	0.0138424	0.0147277	0.0236577	0.0429585	1.77278e-06	0.0348189	6.2793e-06
NM_001143958|TMEM30A|chr6|-	1.77076e-37	-0.112297	1.92139e-36	1.62355e-10	0.0355821	1.32148e-09	5.29313e-13	0.0374468	4.88208e-12	3.60191e-24	0.0577573	2.61268e-23
NM_014721|PHACTR2|chr6|+	5.33318e-28	0.0948377	4.10788e-27	1.51026e-49	0.154025	4.91121e-47	1.01267e-53	0.167221	3.26466e-51	9.16086e-58	0.205216	7.03183e-56
NM_001292001|SRF|chr6|+	1.24078e-06	0.0419672	4.09678e-06	3.67155e-13	0.0659029	3.62326e-12	1.78078e-10	0.051347	1.34703e-09	1.19695e-30	0.10921	1.12184e-29
NM_001197246|BTN3A2|chr6|+	1.38176e-31	0.164425	1.23532e-30	0.000688062	-0.0307467	0.00285466	6.59167e-07	-0.0436237	3.74376e-06	0.0319324	-0.019638	0.0704906
NM_172208|TAPBP|chr6|-	2.70431e-49	0.17807	4.9453e-48	0.00724723	0.0193419	0.0246963	0.00950506	0.0194887	0.0294235	2.22568e-09	0.0476917	9.12543e-09
NR_120608|TUBB|chr6|+	4.52056e-22	0.0658184	2.82805e-21	2.66935e-29	0.0742879	1.14648e-27	1.56471e-34	0.0783848	7.96472e-33	3.64027e-57	0.149602	2.56681e-55
NM_001322815|SOD2|chr6|-	8.87347e-51	0.104961	1.75126e-49	2.55864e-06	0.0196756	1.42636e-05	6.26596e-09	0.0241169	4.18493e-08	6.3628e-27	0.0487989	5.14453e-26
NM_020823|TMEM181|chr6|+	2.03423e-47	0.226358	3.34561e-46	0.135738	0.0209279	0.288052	0.0190153	0.0338096	0.053796	0.601106	-0.00140892	0.750329
NM_001317061|RIPK1|chr6|+	0.110444	0.0123499	0.181986	3.45768e-13	0.0486779	3.4221e-12	1.21144e-10	0.0441819	9.2987e-10	3.72045e-45	0.110242	6.85739e-44
NM_001177515|ABHD16A|chr6|-	4.7707e-24	0.140944	3.20292e-23	0.32588	-0.00904153	0.530319	0.233501	-0.0162529	0.404401	0.828222	0.000403952	0.905579
NM_001287485|C6orf48|chr6|+	3.10965e-53	-0.143314	7.19622e-52	0.611005	0.00133667	0.778025	0.857798	0.000183497	0.924728	0.0308825	-0.0100169	0.0683722
NM_001160094|ACOT13|chr6|+	2.18292e-61	-0.422257	1.41687e-59	1.31935e-31	-0.114476	6.7972e-30	9.17447e-42	-0.136822	7.86217e-40	6.39425e-60	-0.268995	7.18051e-58
NM_021940|SMAP1|chr6|+	1.78601e-13	-0.117973	8.08731e-13	0.0239639	0.0321073	0.0701155	0.00479154	0.0371903	0.0159326	0.000463346	0.0512419	0.00136727
NM_004556|NFKBIE|chr6|-	1.33017e-50	0.123536	2.57658e-49	4.44794e-12	0.0329329	4.05541e-11	7.42875e-18	0.037926	9.48917e-17	3.12151e-47	0.104888	6.76031e-46
NM_001293213|TUBB|chr6|+	5.74644e-23	0.0641811	3.72877e-22	5.00351e-29	0.0713625	2.1223e-27	2.34464e-34	0.075038	1.15863e-32	2.47111e-57	0.144451	1.82742e-55
NM_000367|TPMT|chr6|-	1.39417e-60	-0.158806	7.36517e-59	1.79828e-16	0.0310221	2.26995e-15	1.83394e-21	0.0375631	2.97029e-20	4.09829e-31	0.049743	3.93228e-30
NM_018643|TREM1|chr6|-	2.10284e-62	0.168666	1.80293e-60	0.000181916	0.0188432	0.000820986	0.559854	0.00248072	0.724429	3.96749e-53	0.10418	1.60393e-51
NM_001286637|C6orf89|chr6|+	1.82815e-19	-0.0603302	1.03926e-18	1.83779e-37	0.0807212	1.62991e-35	2.63347e-37	0.0752676	1.62078e-35	3.77197e-57	0.127349	2.62911e-55
NM_017934|PHIP|chr6|-	0.210018	-0.00880143	0.311867	3.66894e-15	0.0812224	4.26108e-14	9.91251e-18	0.0917641	1.25906e-16	2.40407e-25	0.105546	1.82001e-24
NM_003463|PTP4A1|chr6|+	2.49065e-61	-0.20613	1.55073e-59	3.55455e-42	0.0392084	4.69865e-40	1.98413e-46	0.0412068	3.05285e-44	6.29591e-60	0.0617623	7.18051e-58
NM_001363659|BCLAF1|chr6|-	1.81412e-57	-0.148254	6.20122e-56	0.000104217	0.00826474	0.000487799	0.000261499	0.00682796	0.00109012	2.62684e-26	0.0236027	2.06873e-25
NM_178014|TUBB|chr6|+	0.0327891	0.0180305	0.0629079	1.31108e-27	0.0805834	4.91941e-26	7.83249e-33	0.085007	3.3991e-31	1.08291e-56	0.160787	6.25405e-55
NM_001171629|VEGFA|chr6|+	3.46868e-44	0.134586	4.90303e-43	0.00320573	0.0206897	0.0117509	0.00885437	0.0251449	0.0276367	1.33233e-06	0.0352883	4.76653e-06
NM_015255|UBR2|chr6|+	0.322012	-0.00156757	0.436753	3.87227e-15	0.0513793	4.4896e-14	1.10932e-17	0.0536957	1.40114e-16	6.08777e-43	0.104703	9.95046e-42
NM_005516|HLA-E|chr6|+	3.85766e-14	-0.0532912	1.79338e-13	2.42078e-53	0.158071	1.37762e-50	3.49197e-55	0.160664	1.18203e-52	4.86259e-61	0.204817	7.75966e-59
NM_003913|PRPF4B|chr6|+	1.45256e-43	-0.102525	1.99919e-42	2.61271e-18	-0.0466654	3.77213e-17	1.4509e-24	-0.055623	2.92339e-23	8.96206e-23	-0.0598774	6.1968e-22
NM_001291663|MKRN1|chr7|-	1.31155e-59	0.103318	5.9647e-58	7.15632e-08	0.0171561	4.64991e-07	6.81671e-14	0.0273841	6.69799e-13	7.57243e-33	0.046617	7.76975e-32
NM_001168347|NSUN5|chr7|-	4.40392e-26	0.171765	3.20341e-25	0.0166564	0.0394234	0.0512604	9.28782e-05	-0.0576849	0.000415384	0.377029	-0.0187735	0.549725
NM_001033519|WIPI2|chr7|+	9.28718e-50	-0.107737	1.72854e-48	5.09172e-27	0.0329135	1.72992e-25	2.33821e-34	0.0378217	1.15863e-32	1.31096e-55	0.0654041	6.46314e-54
NM_001301167|CLEC5A|chr7|-	1.78195e-23	-0.0813925	1.17376e-22	3.36515e-40	0.0841305	3.76731e-38	1.46857e-42	0.0859272	1.38086e-40	2.9482e-51	0.128332	8.89448e-50
NM_145030|PPP1R35|chr7|-	2.75485e-17	-0.13064	1.44367e-16	0.0936318	-0.0324527	0.21808	0.000172815	-0.0457606	0.000740011	1.94164e-07	-0.0643993	7.28596e-07
NM_004289|NFE2L3|chr7|+	5.21638e-09	-0.0452561	1.97264e-08	0.285463	-0.00436466	0.483969	2.99899e-34	-0.159184	1.46066e-32	2.80419e-37	-0.176471	3.42834e-36
NR_146066|RASA4DP|chr7|-	4.7439e-49	0.175709	8.49678e-48	6.99676e-23	0.0839732	1.47018e-21	3.73497e-25	0.0882509	7.87718e-24	7.82625e-49	0.164523	1.9292e-47
NR_002206|GTF2IP1|chr7|+	2.01861e-14	0.0559974	9.46846e-14	1.39709e-08	0.0443919	9.70574e-08	3.34016e-06	0.036003	1.76387e-05	2.74208e-34	0.11497	2.94822e-33
NM_006989|RASA4|chr7|-	1.63896e-46	0.12171	2.55112e-45	2.54651e-18	0.0589557	3.68435e-17	5.46185e-21	0.0636136	8.72092e-20	7.64489e-45	0.113519	1.38384e-43
NM_182697|UBE2H|chr7|-	2.46108e-16	-0.0567504	1.24844e-15	5.49253e-27	0.0683	1.84771e-25	1.09451e-17	0.0504019	1.38502e-16	7.08019e-50	0.104709	1.89975e-48
NM_001362759|TRA2A|chr7|-	2.13478e-35	-0.105489	2.19349e-34	0.678032	0.00112347	0.825915	0.276301	-0.00812092	0.456626	0.886267	0.000619587	0.937824
NM_024625|ZC3HAV1|chr7|-	6.70524e-16	0.0623941	3.30876e-15	1.81398e-27	-0.0808917	6.69603e-26	0.000667254	-0.0237775	0.00260213	5.49393e-41	-0.103012	7.98925e-40
NM_182715|SYPL1|chr7|-	5.8623e-19	0.116681	3.23757e-18	0.443648	-0.00532814	0.643882	0.805602	-0.000829367	0.893793	0.31858	-0.00937257	0.486863
NM_014891|PDAP1|chr7|-	5.46264e-54	-0.160668	1.33503e-52	6.17551e-17	0.0285206	8.03306e-16	7.61013e-30	0.0409625	2.37422e-28	1.81003e-43	0.0542084	3.02369e-42
NR_109852|LINC-PINT|chr7|-	9.03994e-52	0.209792	1.88362e-50	1.16916e-21	0.100962	2.17552e-20	6.30728e-36	0.134013	3.44357e-34	1.2882e-52	0.193738	4.62228e-51
NM_007276|CBX3|chr7|+	2.7804e-41	0.138789	3.50398e-40	9.72817e-08	0.0450667	6.23205e-07	7.32998e-06	0.0414093	3.71437e-05	1.99229e-16	0.0819782	1.11451e-15
NM_005402|RALA|chr7|+	1.03655e-20	-0.0691738	6.18851e-20	6.16383e-35	0.0944494	4.29519e-33	7.60785e-43	0.106112	7.68733e-41	3.96167e-57	0.156502	2.69927e-55
NM_030647|KDM7A|chr7|-	4.8255e-15	0.102061	2.31961e-14	1.10246e-16	0.0997775	1.40987e-15	4.87704e-14	0.0868324	4.82713e-13	7.33392e-36	0.157085	8.37531e-35
NM_148956|NSUN5|chr7|-	5.23389e-25	0.164314	3.67426e-24	0.0190793	0.0376678	0.0577281	8.64212e-05	-0.056367	0.000388752	0.374385	-0.0188018	0.54679
NR_146079|SPDYE10P|chr7|+	3.75486e-15	-0.114318	1.81161e-14	0.628024	-0.00906377	0.790367	0.366069	0.00835697	0.553684	0.264371	0.00342473	0.423328
NM_015060|AVL9|chr7|+	2.10657e-10	0.0436973	8.48797e-10	3.1478e-19	0.0621635	4.87446e-18	4.87505e-14	0.0507465	4.82713e-13	6.79898e-43	0.105796	1.10534e-41
NM_021994|ZNF277|chr7|+	1.10138e-56	-0.142541	3.4287e-55	0.498526	0.00178161	0.692521	0.00475149	-0.0103279	0.015815	3.90918e-13	0.0228649	1.89946e-12
NM_032164|ZNF394|chr7|-	3.12928e-16	0.120733	1.56914e-15	0.403196	-0.01071	0.606081	0.638214	0.00326018	0.780475	0.893279	-0.00094304	0.940374
NM_002137|HNRNPA2B1|chr7|-	1.28745e-47	0.0475484	2.13757e-46	4.03861e-34	-0.0447849	2.46247e-32	1.9458e-50	-0.0619161	4.32371e-48	6.32855e-62	-0.113965	1.42135e-59
NM_080631|VPS41|chr7|-	1.3378e-22	0.0628744	8.57438e-22	2.06024e-18	0.0513218	2.99348e-17	6.94433e-17	0.0472723	8.36532e-16	1.74435e-42	0.118954	2.76181e-41
NM_001163636|GTF2I|chr7|+	1.87263e-14	0.0559974	8.79949e-14	1.55015e-08	0.044277	1.07037e-07	3.44485e-06	0.0357844	1.81491e-05	2.48179e-34	0.115024	2.67311e-33
NM_001345967|ZNF394|chr7|-	3.22081e-16	0.120653	1.61349e-15	0.429658	-0.00971079	0.630997	0.677768	0.00280099	0.80698	0.897878	-0.000968323	0.943206
NM_152793|MTURN|chr7|+	3.65344e-60	-0.368939	1.76921e-58	0.0281419	-0.0125769	0.0806804	0.00246802	-0.0165142	0.00876625	2.9071e-11	-0.0480939	1.30197e-10
NM_001330491|BNIP3L|chr8|+	7.56356e-56	0.103655	2.12674e-54	1.33374e-35	0.0622655	1.00089e-33	2.7677e-31	0.0544729	1.01283e-29	2.24745e-56	0.111752	1.2278e-54
NM_014957|DENND3|chr8|+	4.72265e-07	0.0705259	1.60386e-06	0.522385	-0.000340067	0.713902	0.657603	0.00299714	0.793295	3.08298e-11	0.106666	1.37566e-10
NM_001287756|FDFT1|chr8|+	1.00343e-29	-0.117605	8.21275e-29	0.178169	0.00662844	0.351551	0.353782	0.00331659	0.541316	0.372475	0.00431696	0.544787
NM_152415|VPS37A|chr8|+	1.16833e-41	-0.169048	1.48671e-40	0.392911	0.00320541	0.59706	0.590571	0.00227834	0.747042	3.3171e-06	0.0222534	1.1514e-05
NR_036472|ENY2|chr8|+	1.57484e-62	-0.121222	1.42007e-60	4.28223e-09	0.00509826	3.06213e-08	9.02186e-09	0.00497637	5.9299e-08	3.34227e-22	0.00847964	2.25948e-21
NM_004901|ENTPD4|chr8|-	8.06579e-38	0.222754	8.84363e-37	1.53135e-27	0.163298	5.71452e-26	7.09104e-20	0.124951	1.04362e-18	1.84658e-48	0.268772	4.44351e-47
NM_001164623|AGO2|chr8|-	1.03487e-54	0.185909	2.65313e-53	2.67669e-16	0.0685484	3.3356e-15	3.66229e-05	0.0333103	0.00017182	8.27162e-41	0.120543	1.1886e-39
NR_027071|BAALC-AS2|chr8|-	7.02401e-24	0.114552	4.68566e-23	2.88107e-07	0.0609577	1.76614e-06	3.28541e-14	0.0848061	3.29027e-13	5.73552e-41	0.159275	8.32061e-40
NM_178819|GPAT4|chr8|+	1.05796e-62	-0.113028	9.88062e-61	0.82526	4.63478e-05	0.913552	0.00766524	-0.00291563	0.0243176	0.0247628	-0.00304523	0.0563248
NM_001134671|DERL1|chr8|-	9.92195e-41	0.12394	1.22386e-39	0.000182451	0.0276307	0.000822416	0.629613	-0.00370377	0.77649	7.70692e-07	0.0379614	2.7918e-06
NM_001102560|PLPP5|chr8|-	8.78398e-30	0.165059	7.22331e-29	0.665721	-0.000912125	0.818694	0.129665	0.0195262	0.263533	0.0114567	0.0278635	0.0277561
NM_002998|SDC2|chr8|+	2.68648e-55	-0.105143	7.13213e-54	0.0084519	0.00502966	0.0283487	0.265044	-0.00160227	0.443158	1.97154e-29	0.0215371	1.75815e-28
NM_004331|BNIP3L|chr8|+	7.56356e-56	0.103655	2.12674e-54	1.2353e-35	0.062323	9.47851e-34	2.75176e-31	0.0545276	1.01247e-29	2.04636e-56	0.111806	1.13845e-54
NM_002865|RAB2A|chr8|+	2.42561e-58	-0.100645	9.12658e-57	5.06782e-08	-0.0138061	3.33091e-07	0.000187722	-0.00916164	0.000797789	1.46513e-05	-0.0116234	4.85759e-05
NM_001247996|ASAP1|chr8|-	5.13669e-08	0.048636	1.84765e-07	7.8001e-15	0.0561161	8.84832e-14	1.04827e-16	0.0612531	1.25164e-15	2.63285e-39	0.106249	3.55581e-38
NM_012164|FBXW2|chr9|-	0.00230963	0.0128567	0.00555883	1.53504e-38	0.0658096	1.61274e-36	2.67197e-43	0.064886	2.8713e-41	6.47515e-58	0.101322	5.16649e-56
NM_003177|SYK|chr9|+	1.43971e-54	0.197626	3.62003e-53	9.17292e-22	0.0907249	1.73044e-20	3.93313e-22	0.078949	6.69027e-21	6.69898e-57	0.197836	4.1879e-55
NM_002957|RXRA|chr9|+	5.21103e-29	0.0967403	4.16087e-28	4.50956e-12	0.0536208	4.10611e-11	1.45412e-12	0.0515408	1.28517e-11	4.77116e-41	0.125494	6.98848e-40
NM_001354482|RC3H2|chr9|-	0.514502	0.00409278	0.620296	1.08631e-29	0.101171	4.84863e-28	9.39908e-33	0.102012	4.02733e-31	5.35545e-51	0.168209	1.56132e-49
NM_000113|TOR1A|chr9|-	2.05028e-64	-0.444332	3.82962e-62	6.17086e-07	0.0249357	3.66123e-06	0.000123307	0.019977	0.000542422	2.25128e-10	0.0337123	9.62068e-10
NM_145005|C9orf72|chr9|-	1.85068e-47	0.120885	3.06298e-46	3.23201e-19	0.0596774	4.99354e-18	2.79537e-31	0.0852391	1.01746e-29	6.68388e-42	0.108147	1.03926e-40
NM_024077|SECISBP2|chr9|+	1.28558e-28	0.142783	1.01872e-27	6.20274e-05	0.0362885	0.00029872	5.46689e-06	0.0429747	2.80225e-05	4.09651e-16	0.0819593	2.25624e-15
NR_038064|PLIN2|chr9|-	1.19947e-25	0.102814	8.54665e-25	0.000155145	0.027627	0.000706794	2.24699e-07	0.0321559	1.32741e-06	3.10013e-08	0.0430698	1.21129e-07
NM_024117|MAPKAP1|chr9|-	4.07851e-53	-0.159711	9.35553e-52	3.46847e-15	0.0382423	4.04892e-14	1.49691e-28	0.0510286	4.18764e-27	2.55986e-50	0.0879517	7.05591e-49
NM_013318|PRRC2B|chr9|+	0.00031205	0.0213172	0.000843859	2.15439e-33	0.078008	1.24681e-31	4.74956e-27	0.0618941	1.16081e-25	3.9573e-56	0.131495	2.05103e-54
NM_001136558|GPR107|chr9|+	0.0241142	-0.0141656	0.0475376	2.44013e-24	0.0700789	5.9091e-23	3.9558e-20	0.0596638	5.99122e-19	9.3251e-53	0.132249	3.44801e-51
NM_001190945|TRAF1|chr9|-	8.68772e-54	0.122292	2.10355e-52	3.69639e-30	-0.0684903	1.76522e-28	1.89727e-40	-0.0848163	1.4432e-38	1.01687e-20	-0.0552318	6.51829e-20
NM_001362840|ACO1|chr9|+	1.3594e-36	0.240131	1.42478e-35	0.73521	-0.00533005	0.863621	0.658076	-0.000803473	0.793583	0.0779761	0.0162217	0.155083
NM_018946|NANS|chr9|+	3.44732e-32	-0.12565	3.16359e-31	0.936655	0.00218379	0.970788	0.000146406	0.0278619	0.000637409	0.0900684	-0.0122096	0.175224
NM_001142648|SAR1A|chr10|-	5.19843e-33	0.107299	4.91641e-32	4.96318e-18	0.0685453	7.03185e-17	1.61256e-20	0.0754009	2.51544e-19	1.96337e-33	0.0993146	2.0492e-32
NM_183013|CREM|chr10|+	6.558e-53	-0.119081	1.47838e-51	0.000498312	-0.0146409	0.00210841	5.08375e-09	-0.0263763	3.43141e-08	1.94475e-15	-0.0326527	1.04733e-14
NM_001291379|AGAP4|chr10|-	1.6127e-30	0.163745	1.37592e-29	0.338607	0.0139716	0.542804	0.659524	-0.00595802	0.794941	0.224883	-0.0152958	0.372288
NM_012215|OGA|chr10|-	0.0354106	-0.00994257	0.0673445	3.28459e-31	0.0680825	1.66152e-29	1.98065e-41	0.0799369	1.63524e-39	2.69105e-60	0.126623	3.5475e-58
NM_001291310|PPP2R2D|chr10|+	5.66422e-64	-0.269693	7.94877e-62	0.026425	-0.00638861	0.0763674	5.58325e-07	-0.0185275	3.18707e-06	1.21238e-14	-0.0355868	6.3106e-14
NM_017580|ZRANB1|chr10|+	1.12252e-47	-0.135829	1.87565e-46	1.405e-08	0.0233705	9.75074e-08	4.15708e-08	0.0220249	2.61071e-07	5.03561e-14	0.0333766	2.5341e-13
NM_001351292|CCSER2|chr10|+	7.70211e-10	-0.0324544	3.02191e-09	1.90314e-38	0.079088	1.96917e-36	1.02961e-42	0.0818472	1.01021e-40	2.04027e-55	0.110696	9.81922e-54
NM_003901|SGPL1|chr10|+	1.1695e-10	-0.0535975	4.77852e-10	1.18786e-28	0.0753585	4.94629e-27	1.66214e-32	0.0783696	6.94611e-31	9.38502e-57	0.142039	5.57948e-55
NM_024541|ARMH3|chr10|-	0.43221	0.0130943	0.54673	3.10581e-11	0.0700755	2.67123e-10	2.2119e-12	0.0772993	1.92723e-11	2.01247e-31	0.142745	1.94326e-30
NM_015188|TBC1D12|chr10|+	0.282197	-0.0107828	0.392845	5.07349e-19	0.0722849	7.73368e-18	1.02974e-17	0.0673943	1.3055e-16	4.94559e-47	0.136826	1.0486e-45
NM_001001330|REEP3|chr10|+	7.36965e-05	-0.0400099	0.000212711	1.61225e-09	0.0561189	1.20592e-08	2.09769e-14	0.0681581	2.13234e-13	7.50488e-32	0.118424	7.38792e-31
NM_001322434|HNRNPH3|chr10|+	6.4722e-41	-0.117754	8.07866e-40	0.103525	0.00883949	0.235815	0.0406249	0.0110133	0.1027	2.48765e-13	0.037999	1.21949e-12
NM_001267566|CREM|chr10|+	4.64322e-58	0.144258	1.67476e-56	3.08342e-06	-0.0389483	1.70362e-05	0.0260917	-0.0168592	0.0704468	0.207464	-0.00968494	0.348493
NM_178815|ARL5B|chr10|+	1.27521e-27	-0.100424	9.67974e-27	1.92977e-33	0.106201	1.12636e-31	9.63989e-31	0.0968431	3.2795e-29	8.56997e-54	0.150393	3.73873e-52
NM_001190810|AGAP9|chr10|-	4.25685e-12	-0.097268	1.82936e-11	5.06821e-14	0.0818548	5.42489e-13	6.62995e-29	0.124045	1.90999e-27	3.13085e-15	0.0820406	1.67568e-14
NM_001351272|TSPAN14|chr10|+	0.996826	-0.000736297	0.999597	6.12089e-25	0.0394461	1.60767e-23	8.08454e-31	0.042238	2.80679e-29	1.85921e-64	0.114521	3.75808e-61
NM_001142434|OGA|chr10|-	0.0233718	-0.0106061	0.0462309	6.36566e-31	0.0681302	3.19641e-29	2.4074e-41	0.0799148	1.96363e-39	4.49284e-60	0.126325	5.44891e-58
NM_016234|ACSL5|chr10|+	1.79733e-58	-0.174818	7.01497e-57	4.74739e-32	0.0598468	2.51317e-30	1.44185e-30	0.0538258	4.76162e-29	1.53393e-55	0.0980255	7.5014e-54
NR_126580|AGAP7P|chr10|-	1.03783e-34	0.184772	1.04988e-33	0.49075	-0.00436632	0.684948	0.00194622	-0.0432349	0.00708382	0.00535238	-0.0366655	0.0136891
NM_001257101|PCGF5|chr10|+	5.34769e-52	-0.144382	1.13693e-50	5.57527e-23	0.0632828	1.18241e-21	1.69283e-25	0.0643299	3.61529e-24	2.08058e-49	0.109156	5.41487e-48
NM_001098638|RNF169|chr11|+	3.42067e-57	0.403363	1.12188e-55	0.199099	0.0149091	0.379753	0.0395215	0.0205841	0.100285	0.0137056	0.0234694	0.0326052
NM_138368|AP5B1|chr11|-	0.388632	0.0131599	0.503105	1.03984e-12	0.119312	9.90387e-12	1.8583e-17	0.138283	2.31688e-16	1.03465e-19	0.16343	6.42179e-19
NM_001330308|DPF2|chr11|+	5.58919e-61	-0.104209	3.16594e-59	0.00322299	-0.00709013	0.0118015	6.75253e-08	-0.0109122	4.16344e-07	1.37417e-10	-0.011734	5.94363e-10
NM_015457|ZDHHC5|chr11|+	5.01336e-25	0.102014	3.52418e-24	0.0578093	0.0202103	0.148246	0.206118	0.0143261	0.368088	2.18168e-07	0.0485233	8.17151e-07
NR_038903|RAB30-AS1|chr11|+	1.91918e-33	0.14753	1.83162e-32	0.280697	-0.0105905	0.47934	0.602613	-0.00198543	0.757523	0.179047	0.0138587	0.310389
NM_001352360|PPP6R3|chr11|+	2.25215e-27	-0.0945743	1.69478e-26	3.76919e-22	0.0747114	7.39649e-21	3.77802e-30	0.0882828	1.20647e-28	1.02687e-51	0.148018	3.29469e-50
NM_012456|TIMM10|chr11|-	4.29359e-37	-0.167646	4.58275e-36	0.00366877	-0.0394623	0.0132701	0.0710072	-0.0240766	0.163788	1.75161e-14	-0.0966459	9.0398e-14
NM_005699|IL18BP|chr11|+	3.41537e-35	0.100521	3.48195e-34	0.345452	0.00319661	0.549648	0.553068	0.00329703	0.720052	0.104115	0.0109423	0.198538
NM_001033505|CSTF3|chr11|-	2.10164e-56	0.209267	6.3535e-55	0.0182731	0.0284773	0.0555596	1.76378e-08	0.065688	1.13722e-07	8.68406e-11	0.071164	3.7885e-10
NM_016090|RBM7|chr11|+	1.45583e-65	-0.148731	5.43856e-63	4.25808e-06	0.00915658	2.30965e-05	0.0188294	0.004421	0.0533814	1.04099e-12	0.0139266	4.95879e-12
NM_006435|IFITM2|chr11|+	1.94643e-20	0.131271	1.14124e-19	1.09215e-17	0.140703	1.51591e-16	0.00493392	0.0545014	0.0163677	6.0214e-58	0.328215	4.8685e-56
NM_015055|SWAP70|chr11|+	2.57931e-56	0.136638	7.70846e-55	2.84358e-09	0.0331979	2.0791e-08	7.90081e-07	0.0279467	4.43888e-06	2.67103e-22	0.0556013	1.81786e-21
NM_020901|PHRF1|chr11|+	1.12205e-53	-0.151589	2.67959e-52	1.36053e-06	-0.0232549	7.79453e-06	0.204506	-0.00557134	0.366077	9.98366e-13	-0.0375637	4.767e-12
NM_001297714|SWAP70|chr11|+	2.57931e-56	0.136638	7.70846e-55	2.84358e-09	0.0331979	2.0791e-08	7.90081e-07	0.0279467	4.43888e-06	2.67103e-22	0.0556013	1.81786e-21
NM_001202555|CD44|chr11|+	1.09664e-58	0.105876	4.41186e-57	3.56637e-06	0.0192835	1.9515e-05	4.66063e-06	0.0191919	2.41227e-05	6.36392e-39	0.0571813	8.44438e-38
NM_017583|TRIM44|chr11|+	0.484049	0.00610183	0.594325	1.41225e-23	0.0718554	3.18292e-22	4.48646e-23	0.0703972	8.27611e-22	5.19422e-55	0.137258	2.44169e-53
NM_001033506|CSTF3|chr11|-	2.14915e-59	0.287393	9.44541e-58	0.0371312	0.0316316	0.102535	4.68337e-06	0.0663174	2.42034e-05	3.81169e-09	0.081472	1.54403e-08
NM_001142278|APLP2|chr11|+	3.24388e-10	-0.0360406	1.29805e-09	6.47379e-36	0.0835396	5.08155e-34	3.38722e-41	0.0897295	2.69782e-39	9.57618e-62	0.146936	1.87322e-59
NM_001318516|TOLLIP|chr11|-	3.15585e-30	0.123684	2.65782e-29	0.00196394	0.027967	0.00752199	0.0352277	0.0206771	0.0910969	1.3534e-17	0.0825543	7.87619e-17
NM_001265590|RTN3|chr11|+	0.331296	-0.00677332	0.446221	3.75978e-39	0.0731896	4.07548e-37	9.74248e-45	0.0784059	1.15713e-42	3.8422e-58	0.130798	3.32845e-56
NM_032228|FAR1|chr11|+	3.66424e-50	-0.115774	6.94347e-49	2.19629e-17	0.0337429	2.9818e-16	1.52736e-14	0.0306013	1.57147e-13	5.24777e-26	0.0495406	4.10613e-25
NM_015885|PCF11|chr11|+	1.30762e-36	-0.112402	1.37326e-35	0.000198648	0.0253796	0.000888389	0.00530017	0.0180256	0.0174864	6.21314e-13	0.047203	2.9902e-12
NM_001290048|ATL3|chr11|-	1.55608e-38	0.107221	1.73896e-37	1.32381e-31	0.0926024	6.7972e-30	2.73632e-29	0.076179	8.19685e-28	4.28714e-55	0.139918	2.04702e-53
NM_001363593|BEST1|chr11|+	3.45808e-60	-0.256467	1.69026e-58	0.358253	0.00495282	0.562147	0.442174	0.0030887	0.625736	0.00374861	-0.0295449	0.00981078
NM_001164160|PPP6R3|chr11|+	3.77349e-19	-0.0760524	2.10623e-18	7.23741e-16	0.0617738	8.88926e-15	3.87507e-22	0.0712816	6.60812e-21	9.02823e-43	0.116821	1.45218e-41
NM_002556|OSBP|chr11|-	2.45383e-05	0.0280087	7.38408e-05	2.84817e-19	0.0576546	4.44067e-18	1.18147e-26	0.0649085	2.82634e-25	1.19675e-50	0.114252	3.45575e-49
NM_001139443|BEST1|chr11|+	3.50113e-45	-0.194074	5.14351e-44	0.110363	-0.0110528	0.247755	0.0173728	-0.0175032	0.0498152	0.927156	-0.00283377	0.960623
NM_004811|LPXN|chr11|-	5.19791e-30	0.10481	4.32195e-29	0.014291	0.0184133	0.0446445	0.122835	0.0142992	0.25215	1.35727e-05	0.0312602	4.51233e-05
NM_002576|PAK1|chr11|-	2.16674e-06	-0.0287617	7.05606e-06	4.82309e-26	0.0633683	1.4136e-24	4.77466e-31	0.070071	1.66621e-29	5.23772e-52	0.122092	1.74514e-50
NM_001257119|CASP1|chr11|-	3.00003e-64	0.122183	4.75459e-62	6.08538e-24	0.0365889	1.41351e-22	1.39652e-37	0.0478979	8.83595e-36	8.46219e-59	0.0877896	8.27657e-57
NM_003109|SP1|chr12|+	1.55727e-12	-0.0292893	6.80982e-12	1.17129e-16	0.0528161	1.4951e-15	3.19573e-18	0.055398	4.18474e-17	1.049e-42	0.1029	1.68284e-41
NM_018638|ETNK1|chr12|+	3.07583e-21	-0.0777665	1.8662e-20	2.0891e-34	0.0886621	1.3459e-32	2.13476e-31	0.0811918	8.02907e-30	6.73862e-53	0.130752	2.58626e-51
NM_007350|PHLDA1|chr12|-	6.93994e-59	-0.170314	2.90367e-57	5.0453e-14	0.0321821	5.40884e-13	1.23862e-15	0.0334258	1.36349e-14	2.16082e-12	0.0292782	1.0134e-11
NM_005127|CLEC2B|chr12|-	3.63657e-57	-0.146123	1.18132e-55	0.0716906	0.00811837	0.176613	0.511293	0.0044898	0.689258	0.0078614	0.0119422	0.0196422
NM_001032731|OAS2|chr12|+	1.98283e-63	0.108672	2.16046e-61	0.140698	-0.00636996	0.296111	4.48049e-07	-0.0245705	2.59034e-06	0.0201669	0.0116663	0.0464988
NM_013269|CLEC2D|chr12|+	3.77529e-53	-0.12791	8.69814e-52	6.42109e-39	-0.0668066	6.8515e-37	4.24463e-38	-0.0621454	2.87362e-36	1.22854e-33	-0.0575819	1.29563e-32
NM_001190991|CNPY2|chr12|-	2.27962e-55	0.132058	6.11407e-54	1.08316e-07	0.0343183	6.90656e-07	3.02987e-07	0.0315207	1.77595e-06	2.58362e-09	0.042246	1.05787e-08
NM_001276471|CORO1C|chr12|-	4.90667e-33	0.0794052	4.64889e-32	8.32207e-20	0.05663	1.3596e-18	5.54556e-29	0.0628686	1.61249e-27	3.80948e-46	0.110114	7.52466e-45
NM_004719|SCAF11|chr12|-	0.617789	-0.0028934	0.710695	5.26894e-25	0.0699702	1.39464e-23	4.4894e-28	0.0726121	1.19658e-26	4.27844e-49	0.11541	1.07208e-47
NM_006851|GLIPR1|chr12|+	2.49017e-32	-0.108991	2.30915e-31	0.000243122	0.0323451	0.00107601	0.000166463	0.0326375	0.000715527	2.51511e-09	0.0566256	1.03052e-08
NM_001300905|BAZ2A|chr12|-	1.7463e-12	0.0591878	7.60462e-12	4.892e-20	0.0853104	8.04999e-19	3.85844e-14	0.0640564	3.85275e-13	7.29969e-50	0.160329	1.95001e-48
NM_001286514|ATF7IP|chr12|+	0.079397	0.0115814	0.136549	3.2217e-42	0.0811103	4.4002e-40	1.41077e-42	0.0770696	1.3452e-40	1.9637e-60	0.124242	2.70503e-58
NM_007199|IRAK3|chr12|+	2.92733e-64	0.160914	4.75459e-62	4.32279e-55	0.114817	2.95203e-52	4.63748e-60	0.119751	4.48511e-57	7.97422e-65	0.200908	3.75808e-61
NM_144982|ZFC3H1|chr12|-	1.11662e-39	0.202893	1.31826e-38	0.705704	0.00690634	0.844453	0.064904	0.0179635	0.151779	0.513999	0.00380093	0.679504
NM_001271736|COPZ1|chr12|+	3.04565e-09	-0.0427919	1.16524e-08	3.34014e-27	0.0717454	1.189e-25	2.97667e-33	0.0744578	1.33458e-31	4.71106e-46	0.113711	9.21544e-45
NM_002076|GNS|chr12|-	3.1561e-17	-0.0605584	1.64899e-16	6.84225e-24	0.0737522	1.57857e-22	2.51914e-28	0.0851613	6.82184e-27	2.43179e-33	0.133543	2.5294e-32
NM_001270400|TUBA1A|chr12|-	0.0200484	-0.0130964	0.0402662	1.71842e-50	0.0841881	7.33442e-48	3.49837e-62	0.112539	1.1842e-58	3.57417e-41	0.0730892	5.29922e-40
NM_001987|ETV6|chr12|+	0.428738	-0.00390863	0.543456	4.00141e-55	0.142249	2.95203e-52	2.58811e-61	0.161839	4.38037e-58	1.27228e-64	0.227338	3.75808e-61
NM_001317399|KCTD10|chr12|-	4.5518e-21	0.062085	2.74895e-20	3.70243e-21	0.0597839	6.67121e-20	1.02651e-16	0.0505377	1.22782e-15	1.53376e-46	0.104479	3.16352e-45
NM_001174125|SLC11A2|chr12|-	5.66669e-42	0.152995	7.28177e-41	1.01577e-05	0.038128	5.31142e-05	9.34778e-08	0.0476203	5.67574e-07	2.32616e-05	0.0351691	7.55098e-05
NM_001320699|SETDB2|chr13|+	5.77398e-19	-0.0885479	3.19217e-18	1.5708e-25	0.0793207	4.29079e-24	2.80014e-27	0.0807745	7.0472e-26	1.07837e-41	0.115339	1.6555e-40
NR_104586|ANKRD10|chr13|-	2.38368e-63	0.229694	2.39743e-61	0.550731	-0.00323632	0.734554	0.00221759	0.0164409	0.00793084	0.000710361	0.0217575	0.0020493
NM_006260|DNAJC3|chr13|+	4.41098e-17	0.1055	2.30004e-16	0.0359385	0.0202127	0.0998877	0.0249323	0.0211138	0.0678423	4.36947e-13	0.0746035	2.11802e-12
NR_149052|PSPC1|chr13|-	3.0449e-19	-0.155927	1.71235e-18	0.104054	0.027466	0.236862	0.55271	-0.00321695	0.720001	0.0193051	0.0352634	0.0446989
NR_147985|RCBTB2|chr13|-	2.21695e-44	0.138683	3.18534e-43	0.00512288	0.0284292	0.0180424	0.022398	0.022391	0.0619927	0.187754	0.00903785	0.322826
NM_001039650|ZMYM5|chr13|-	4.41971e-34	0.187742	4.36134e-33	0.944814	0.00278961	0.97415	0.322862	0.0119246	0.508508	0.511416	0.00855947	0.677272
NM_001289006|TM9SF1|chr14|-	4.51508e-17	0.139021	2.34964e-16	0.0257609	0.0343584	0.0747646	0.254592	0.0193663	0.430036	0.0604075	0.0282469	0.124215
NM_183004|EIF5|chr14|+	5.17537e-65	-0.119903	1.23033e-62	5.28362e-07	-0.00765734	3.15677e-06	1.58848e-13	-0.0113093	1.52323e-12	1.24743e-15	-0.0154157	6.78424e-15
NM_001014842|TM9SF1|chr14|-	3.00731e-57	0.118602	1.0018e-55	6.89803e-19	0.0485277	1.03531e-17	6.66299e-20	0.0488886	9.849e-19	7.58388e-32	0.0656674	7.45359e-31
NM_012461|TINF2|chr14|-	1.54056e-38	0.116571	1.7253e-37	0.43852	0.00617133	0.639746	0.00042388	0.0265731	0.00170205	3.83625e-06	0.0286751	1.32477e-05
NM_004863|SPTLC2|chr14|-	1.09247e-18	0.0508289	5.97035e-18	4.85091e-38	0.0854275	4.80099e-36	2.78245e-45	0.0934906	3.76743e-43	2.00736e-60	0.132252	2.70503e-58
NM_003300|TRAF3|chr14|+	3.75962e-60	0.123401	1.80393e-58	1.84521e-13	0.0399251	1.87236e-12	2.95287e-07	0.0266489	1.73382e-06	1.11545e-47	0.0935633	2.46864e-46
NR_028459|ATXN3|chr14|-	0.0066173	0.0168584	0.014727	3.71197e-13	0.0432062	3.65787e-12	1.5511e-15	0.0438289	1.68826e-14	2.17386e-46	0.103788	4.4088e-45
NM_181307|MRPL52|chr14|+	5.75509e-31	-0.100408	4.9833e-30	0.596182	-0.0019898	0.76861	5.11888e-05	-0.0140678	0.000236229	0.000173587	0.0140749	0.000528694
NM_001244883|DLST|chr14|+	2.50604e-43	0.101476	3.38671e-42	8.74315e-11	0.040313	7.24599e-10	4.24669e-18	0.0537656	5.52886e-17	5.02626e-35	0.0803109	5.57208e-34
NM_004124|GMFB|chr14|-	1.90855e-15	0.0466238	9.2767e-15	3.57783e-42	0.0904537	4.69865e-40	5.83885e-43	0.0870424	5.98924e-41	2.9692e-63	0.167661	1.63684e-60
NM_001271282|DICER1|chr14|-	1.68147e-13	0.0723711	7.62715e-13	2.26224e-23	0.0900627	4.99961e-22	2.12212e-21	0.0857608	3.42065e-20	4.06076e-39	0.130322	5.4721e-38
NM_001322029|GPATCH2L|chr14|+	3.85156e-33	0.101331	3.65583e-32	7.50202e-05	-0.0265766	0.000357511	0.148185	-0.00809548	0.289946	0.0116986	0.0156251	0.0282855
NM_006827|TMED10|chr14|-	1.48128e-55	0.109631	4.07741e-54	5.0726e-37	0.058279	4.38491e-35	2.59212e-37	0.0594907	1.60997e-35	5.70427e-49	0.0772631	1.416e-47
NM_020810|TRMT5|chr14|-	4.91246e-49	-0.217343	8.76865e-48	4.79853e-23	0.0634958	1.02085e-21	3.22699e-16	0.0501201	3.69218e-15	7.43574e-38	0.0930632	9.37429e-37
NM_001319035|TEP1|chr14|-	4.27979e-30	0.141882	3.58133e-29	5.66386e-15	0.0946255	6.48968e-14	5.92548e-21	0.112728	9.39473e-20	3.58745e-46	0.185642	7.10925e-45
NM_001204064|CHURC1|chr14|+	0.507707	-0.0154677	0.614385	0.00716977	0.0585977	0.0244689	0.0217179	0.0560995	0.060382	3.28547e-05	0.102885	0.000105861
NM_001290257|KHNYN|chr14|+	0.000202301	0.0315877	0.000556567	8.82976e-29	0.0909831	3.69929e-27	1.06398e-26	0.0838598	2.5543e-25	4.69407e-52	0.167417	1.57264e-50
NM_014045|LRP10|chr14|+	1.60585e-56	-0.101628	4.94036e-55	5.93073e-18	-0.0280122	8.31642e-17	4.1594e-43	-0.0535041	4.39986e-41	7.12513e-21	-0.0344072	4.60795e-20
NM_001360551|PABPN1|chr14|+	2.90939e-65	0.101986	8.45339e-63	0.00017593	0.0114068	0.000795645	0.00082516	0.00842284	0.00318673	2.12478e-09	0.0177528	8.71762e-09
NM_024658|IPO4|chr14|-	1.6759e-14	-0.159261	7.88926e-14	0.90795	-0.00689171	0.958478	0.769441	0.00108556	0.87109	0.633367	-0.0128877	0.773563
NM_015346|ZFYVE26|chr14|-	1.64762e-32	0.139257	1.53602e-31	1.1788e-17	0.101766	1.61972e-16	8.53846e-19	0.101019	1.1797e-17	1.46121e-34	0.153665	1.58795e-33
NM_001042496|SLC12A6|chr15|-	0.125309	0.00745857	0.202774	4.11394e-20	0.0488321	6.78602e-19	5.15368e-25	0.0509289	1.06373e-23	3.26966e-51	0.106355	9.67182e-50
NR_125376|LOC100419583|chr15|+	1.76028e-40	0.102146	2.13603e-39	0.0283208	0.0150601	0.0811252	0.505336	0.00759523	0.685047	0.00975853	0.0148119	0.0239578
NM_001365088|SLC12A6|chr15|-	0.125309	0.00745857	0.202774	4.11394e-20	0.0488321	6.78602e-19	5.15368e-25	0.0509289	1.06373e-23	3.26966e-51	0.106355	9.67182e-50
NM_001199058|C15orf38-AP3S2|chr15|-	1.65363e-29	-0.066057	1.34293e-28	1.91819e-46	-0.104988	3.85273e-44	7.17634e-60	-0.158594	5.02276e-57	1.36177e-56	-0.158181	7.79033e-55
NM_033238|PML|chr15|+	3.66249e-55	-0.169396	9.62554e-54	1.44584e-09	0.0264634	1.08741e-08	4.32514e-16	0.0367516	4.92121e-15	2.45621e-32	0.0491645	2.45783e-31
NM_001130183|DNAJA4|chr15|+	0.00172768	0.0333496	0.00423024	1.47479e-23	0.1205	3.31294e-22	5.89885e-35	0.148808	3.04849e-33	1.68998e-47	0.191219	3.71305e-46
NM_002675|PML|chr15|+	1.50786e-31	0.100493	1.34346e-30	0.103456	0.0143429	0.235736	0.510394	0.00702381	0.688869	3.4499e-07	0.043579	1.2764e-06
NM_001306191|ARPP19|chr15|-	0.152301	0.0102012	0.238835	1.11706e-37	0.100991	1.0595e-35	5.99526e-42	0.0962832	5.27116e-40	3.44882e-61	0.174153	5.65233e-59
NM_003246|THBS1|chr15|+	1.50163e-64	-0.112647	2.90872e-62	0.283431	0.00141454	0.481648	0.409595	-0.000148128	0.597234	0.396652	-0.00322987	0.568763
NM_025141|TM2D3|chr15|-	8.02328e-21	0.110811	4.80661e-20	0.313915	0.0117089	0.515339	0.545409	0.0107846	0.715169	0.501862	-0.00627105	0.669444
NM_001319206|MEF2A|chr15|+	7.29944e-10	-0.0493887	2.87038e-09	1.32314e-16	0.0751001	1.68263e-15	1.10582e-21	0.0873743	1.82596e-20	4.43694e-39	0.131285	5.95257e-38
NM_005902|SMAD3|chr15|+	5.00527e-31	-0.128039	4.34122e-30	4.56155e-05	0.0255409	0.000223144	0.0379941	0.0108705	0.0972477	2.07882e-08	0.0362077	8.15392e-08
NM_078474|TM2D3|chr15|-	1.27201e-20	0.110458	7.55119e-20	0.352812	0.0114144	0.557075	0.544329	0.0107812	0.714272	0.501511	-0.00632868	0.669122
NM_006738|AKAP13|chr15|+	0.00233481	0.0295605	0.00561171	9.07963e-15	0.0673074	1.02318e-13	8.02715e-11	0.0529978	6.26081e-10	1.97969e-40	0.134206	2.7789e-39
NM_019116|UBFD1|chr16|+	0.362209	0.00739639	0.47789	1.73329e-21	0.0792065	3.20775e-20	5.68117e-28	0.0865179	1.50829e-26	1.45469e-51	0.15045	4.52371e-50
NM_001128|AP1G1|chr16|-	0.0464655	-0.0130208	0.0855083	1.14005e-20	0.0668674	1.98607e-19	1.44276e-26	0.0777728	3.42718e-25	4.29972e-45	0.124519	7.90107e-44
NM_017853|TXNL4B|chr16|-	4.25149e-05	0.0271802	0.000125058	1.04651e-34	0.0820737	7.07585e-33	3.02102e-31	0.0731109	1.09371e-29	3.99218e-58	0.131322	3.3623e-56
NM_004380|CREBBP|chr16|-	2.03763e-50	-0.112843	3.90359e-49	4.94445e-10	0.0213646	3.87827e-09	0.00989632	0.00922784	0.0304537	7.80565e-21	0.032407	5.03547e-20
NM_003414|ZNF267|chr16|+	2.61199e-23	0.127701	1.71187e-22	0.805505	0.00362896	0.904893	0.962129	0.00282407	0.980611	0.495673	0.00862522	0.663377
NM_145254|TMEM170A|chr16|-	0.677286	0.00282026	0.75834	5.85039e-22	0.0675876	1.13179e-20	1.81669e-27	0.0750934	4.64113e-26	1.2134e-45	0.110727	2.29939e-44
NM_001145666|GLG1|chr16|-	6.87107e-58	0.119275	2.4446e-56	1.79458e-19	0.0481166	2.84284e-18	4.14737e-14	0.0382125	4.12301e-13	2.3372e-28	0.0686583	1.98498e-27
NM_001304998|TMEM170A|chr16|-	0.601765	0.00395058	0.698453	7.78292e-23	0.0692252	1.62537e-21	8.08722e-28	0.0758705	2.13037e-26	3.0736e-46	0.112038	6.11092e-45
NM_001324355|TXNL4B|chr16|-	4.46351e-05	0.027106	0.00013089	9.79751e-35	0.0821552	6.69072e-33	2.43401e-31	0.0732631	9.05398e-30	2.92271e-58	0.13147	2.64527e-56
NM_032626|RBBP6|chr16|+	2.80352e-52	0.225506	6.13491e-51	0.445672	-0.00651803	0.645218	0.849176	0.00840439	0.919386	0.365069	-0.00258364	0.536674
NM_001286110|CLN3|chr16|-	1.16062e-40	0.125108	1.42824e-39	0.504992	-0.0010405	0.698236	0.541601	0.00722884	0.712522	0.615834	0.00830882	0.760419
NM_001042432|CLN3|chr16|-	1.95849e-40	0.124006	2.36556e-39	0.487807	-0.0012177	0.682932	0.563077	0.0069337	0.726794	0.644206	0.00786514	0.781251
NM_001351200|NPIPA5|chr16|-	1.731e-19	-0.12714	9.86179e-19	3.89247e-13	-0.09052	3.83021e-12	2.64955e-13	-0.0794502	2.50523e-12	2.29974e-26	-0.166596	1.81584e-25
NM_001243646|CD2BP2|chr16|-	3.21801e-15	0.0473141	1.55547e-14	7.89286e-24	0.0580654	1.81483e-22	1.56548e-21	0.0492353	2.54767e-20	1.50447e-53	0.118551	6.37979e-52
NM_001537|HSBP1|chr16|+	4.15628e-49	-0.13599	7.46988e-48	4.5383e-33	0.062079	2.58267e-31	4.04439e-33	0.0591642	1.78958e-31	5.46813e-48	0.0831554	1.25601e-46
NM_021259|TMEM8A|chr16|-	7.63711e-16	0.124691	3.75396e-15	0.168562	0.0185558	0.337191	0.524851	-0.00658245	0.700146	0.000198937	0.0517346	0.000601373
NR_028028|ITPRIPL2|chr16|+	5.28161e-19	0.10769	2.93236e-18	3.23367e-10	0.0620986	2.56986e-09	6.53438e-09	0.0599402	4.35411e-08	6.08467e-26	0.121488	4.73652e-25
NM_006224|PITPNA|chr17|-	7.17328e-13	0.0440376	3.18745e-12	9.11064e-16	0.0483124	1.11499e-14	2.32792e-21	0.0543849	3.74347e-20	3.77415e-59	0.145853	3.8144e-57
NM_016424|LUC7L3|chr17|+	2.50335e-65	-0.138638	7.70148e-63	3.9769e-09	-0.00551288	2.85576e-08	4.08968e-19	-0.00855979	5.74422e-18	6.89784e-14	-0.00773049	3.46837e-13
NM_004618|TOP3A|chr17|-	2.63168e-07	0.0267336	9.06698e-07	5.26201e-26	0.0613306	1.52264e-24	5.27177e-26	0.0603844	1.15876e-24	2.15625e-50	0.10555	5.99795e-49
NM_144775|SMCR8|chr17|+	4.13978e-45	0.130553	6.04778e-44	0.355779	-2.56052e-05	0.560594	0.678792	0.000647163	0.807373	0.682389	-9.4086e-05	0.810248
NM_005121|MED13|chr17|-	1.68905e-49	0.133736	3.11047e-48	1.96238e-12	0.0445488	1.83075e-11	1.64257e-16	0.0500302	1.93395e-15	1.18372e-38	0.0870129	1.54036e-37
NM_001282|AP2B1|chr17|+	1.90189e-09	-0.0421524	7.35171e-09	1.02538e-27	0.0645731	3.86868e-26	1.09117e-29	0.0659201	3.35782e-28	2.20223e-48	0.104037	5.2576e-47
NM_004860|FXR2|chr17|-	7.01767e-47	-0.255767	1.11557e-45	0.441551	-0.0127578	0.642384	0.0180586	-0.0256333	0.0515198	2.68935e-07	-0.0730721	1.00264e-06
NM_001317194|SNF8|chr17|-	2.21993e-63	-0.213035	2.32204e-61	2.03508e-18	-0.0287402	2.96324e-17	1.2021e-17	-0.0260534	1.50987e-16	5.96356e-41	-0.0640544	8.6308e-40
NM_004090|DUSP3|chr17|-	1.6477e-13	0.051314	7.48042e-13	3.83547e-34	0.0877727	2.38478e-32	7.12161e-33	0.0748777	3.11053e-31	2.36343e-61	0.17232	3.98106e-59
NM_001330240|ARL17B|chr17|-	2.43047e-39	0.274469	2.83104e-38	4.11224e-21	0.160847	7.39014e-20	1.66147e-28	0.185994	4.60989e-27	6.22039e-40	0.250648	8.53403e-39
NM_005937|MLLT6|chr17|+	1.29139e-12	0.0382685	5.67082e-12	6.25096e-27	0.0571814	2.07222e-25	1.38777e-22	0.0456721	2.47894e-21	8.15412e-52	0.100464	2.67279e-50
NM_014232|VAMP2|chr17|-	0.00312033	-0.0374296	0.00734773	9.41175e-10	0.0763693	7.20548e-09	1.43707e-11	0.0794792	1.18646e-10	2.99702e-27	0.137055	2.45926e-26
NM_173628|DNAH17|chr17|-	1.37483e-33	0.183235	1.32176e-32	0.0913755	0.01053	0.214066	0.656553	-0.00407917	0.792311	0.0115628	0.00882353	0.0279906
NM_006310|NPEPPS|chr17|+	2.73923e-61	0.195277	1.66583e-59	4.34939e-14	0.0577244	4.69968e-13	1.64732e-19	0.0665897	2.38298e-18	2.41474e-44	0.117064	4.28157e-43
NM_001330330|LUC7L3|chr17|+	2.12973e-59	-0.163675	9.43938e-58	2.8427e-12	-0.00712451	2.6269e-11	1.8184e-24	-0.0107895	3.64217e-23	1.00992e-18	-0.0103659	6.09973e-18
NM_017921|NPLOC4|chr17|-	0.128087	0.0164209	0.206502	5.95478e-22	0.156745	1.14873e-20	4.07688e-25	0.161462	8.51867e-24	3.21553e-47	0.271885	6.93913e-46
NM_003079|SMARCE1|chr17|-	5.33525e-26	-0.12002	3.86473e-25	1.76602e-06	0.0420691	9.99186e-06	2.07689e-06	0.0428332	1.12484e-05	8.3158e-21	0.0825799	5.35319e-20
NM_002265|KPNB1|chr17|+	9.76872e-64	-0.245763	1.13534e-61	2.67742e-48	0.0431367	7.03233e-46	1.64733e-52	0.0440577	4.84889e-50	6.18732e-63	0.0670258	2.25821e-60
NM_016376|ANKFY1|chr17|-	7.45329e-08	0.0327143	2.64995e-07	2.9712e-15	0.0593887	3.48631e-14	5.05469e-13	0.0472215	4.6813e-12	4.77356e-48	0.134475	1.10064e-46
NM_152344|LSM12|chr17|-	3.32946e-45	0.192626	4.9051e-44	0.000283415	0.0290876	0.00124226	2.50244e-08	0.0468356	1.59225e-07	7.12774e-21	0.0872934	4.60795e-20
NR_028502|MIR22HG|chr17|-	4.03861e-65	0.279104	1.00581e-62	2.43473e-08	-0.0312902	1.64622e-07	3.97024e-07	-0.0270585	2.29928e-06	1.04765e-08	-0.0311949	4.15227e-08
NM_001365921|MSL1|chr17|+	7.21976e-54	0.155361	1.75625e-52	1.01784e-06	-0.0308112	5.89552e-06	1.40611e-06	-0.0288261	7.7456e-06	0.00143053	-0.0218371	0.00397375
NM_144606|FLCN|chr17|-	6.275e-44	0.127233	8.72825e-43	4.72347e-28	0.0813405	1.83276e-26	1.23194e-40	0.105181	9.58644e-39	8.67548e-45	0.117088	1.56572e-43
NM_001330393|VEZF1|chr17|-	5.37941e-32	-0.112316	4.87596e-31	2.93796e-12	0.0452777	2.71126e-11	1.99461e-11	0.0447131	1.62693e-10	2.80474e-26	0.0739656	2.20596e-25
NM_007146|VEZF1|chr17|-	4.90704e-32	-0.112821	4.47105e-31	3.08776e-12	0.0452532	2.84566e-11	1.98446e-11	0.0447622	1.6206e-10	3.04261e-26	0.0739043	2.38995e-25
NM_005828|DCAF7|chr17|+	6.25194e-41	0.161308	7.8224e-40	7.7956e-08	0.0514154	5.05087e-07	1.64133e-10	0.0605144	1.24993e-09	8.08989e-33	0.126334	8.25877e-32
NR_158157|LOC105371763|chr17|+	1.77886e-48	-0.105385	3.13247e-47	3.7333e-09	0.0194696	2.69785e-08	0.000269429	0.0123057	0.0011211	0.323233	0.00465046	0.491496
NM_005082|TRIM25|chr17|-	2.67292e-20	0.070163	1.56369e-19	4.8796e-25	0.0762271	1.29661e-23	2.10456e-19	0.0606302	3.01862e-18	1.27014e-49	0.135659	3.31988e-48
NM_000430|PAFAH1B1|chr17|+	5.90721e-06	0.0289224	1.86675e-05	4.41005e-23	0.0680109	9.50039e-22	7.46412e-20	0.058621	1.09614e-18	4.03042e-53	0.132953	1.61857e-51
NM_015113|ZZEF1|chr17|-	1.04721e-10	0.0463824	4.29306e-10	3.02717e-19	0.0607591	4.69831e-18	2.94721e-18	0.0533242	3.86678e-17	2.64331e-43	0.102213	4.35571e-42
NM_001007025|GOSR1|chr17|+	4.4571e-25	-0.11288	3.13737e-24	1.54596e-10	0.0501309	1.26133e-09	1.50392e-12	0.0531829	1.32745e-11	3.19456e-26	0.0866093	2.50606e-25
NM_018509|LRRC59|chr17|-	1.33164e-21	0.112661	8.13609e-21	1.45843e-14	0.0895156	1.62474e-13	8.11263e-10	0.0650558	5.8119e-09	2.17065e-31	0.147493	2.09266e-30
NR_024386|PLEKHM1P1|chr17|-	1.23754e-17	0.148563	6.55756e-17	0.00745345	0.035679	0.0253232	0.632023	0.0103673	0.777694	0.836348	-0.00205667	0.910172
NM_002086|GRB2|chr17|-	0.0632192	-0.00973553	0.111815	1.58887e-55	0.116845	1.55006e-52	1.82118e-57	0.117245	8.80671e-55	1.71908e-63	0.187906	1.30307e-60
NM_020772|NUFIP2|chr17|-	1.95924e-56	0.124569	5.95747e-55	1.21531e-48	0.100666	3.31974e-46	1.66792e-51	0.0974554	4.343e-49	2.17571e-63	0.175108	1.43509e-60
NM_005801|EIF1|chr17|+	1.53293e-34	-0.0589626	1.53881e-33	1.92318e-47	-0.0858426	4.86423e-45	2.4892e-60	-0.117553	3.08369e-57	4.63178e-58	-0.118231	3.84755e-56
NM_003644|GAS7|chr17|-	6.08305e-09	0.044135	2.28387e-08	1.87482e-19	0.0642865	2.95685e-18	4.71121e-16	0.0552348	5.34253e-15	3.61314e-41	0.104832	5.34392e-40
NM_001321364|SLC43A2|chr17|-	5.80337e-06	0.0287717	1.83727e-05	3.00559e-23	0.0781628	6.55756e-22	1.60346e-22	0.0719957	2.83432e-21	2.49286e-56	0.160438	1.33776e-54
NM_006380|APPBP2|chr17|-	1.62109e-61	-0.200053	1.08696e-59	8.82042e-13	0.0253541	8.47182e-12	1.94234e-05	0.0144094	9.39259e-05	6.65137e-37	0.0527794	7.90861e-36
NM_001289417|ANAPC11|chr17|+	1.7256e-61	-0.151051	1.14239e-59	1.84649e-06	-0.0142759	1.04299e-05	3.41825e-15	-0.0207014	3.66744e-14	2.60045e-22	-0.0369258	1.7738e-21
NM_003255|TIMP2|chr17|-	9.64656e-64	0.237764	1.13534e-61	1.84983e-24	0.0980906	4.59364e-23	6.45661e-37	0.125572	3.70434e-35	6.70312e-63	0.282813	2.25821e-60
NM_003016|SRSF2|chr17|-	2.42383e-14	0.100588	1.13184e-13	0.000123046	0.0488037	0.000568909	0.00276163	0.0382415	0.00971738	0.0243822	0.0290657	0.05553
NM_017742|ZCCHC2|chr18|+	2.81869e-57	0.246487	9.44985e-56	0.0442267	0.0195814	0.11872	0.00910619	0.0254101	0.0283183	0.443876	0.00457233	0.614395
NM_006965|ZNF24|chr18|-	3.03931e-35	-0.125383	3.1046e-34	1.46552e-34	0.0962971	9.81178e-33	4.8537e-34	0.0867171	2.29787e-32	5.02272e-57	0.170637	3.31062e-55
NM_006868|RAB31|chr18|+	0.303623	0.0104623	0.416893	6.97174e-15	0.0845225	7.97488e-14	2.62951e-12	0.0705022	2.27936e-11	9.50981e-30	0.128555	8.61996e-29
NM_014646|LPIN2|chr18|-	7.1479e-15	0.0923989	3.40469e-14	2.58923e-46	0.193587	5.05196e-44	4.27124e-59	0.262154	2.62875e-56	8.15525e-62	0.305583	1.76619e-59
NM_001348369|SERPINB8|chr18|+	1.88478e-25	-0.0815344	1.33569e-24	2.9406e-26	0.0613835	8.9649e-25	5.52577e-23	0.0532814	1.01107e-21	3.90861e-58	0.128231	3.33828e-56
NM_016097|IER3IP1|chr18|-	2.60569e-24	0.106907	1.76526e-23	0.444826	0.00664073	0.644677	0.0949917	0.0158101	0.20651	0.643649	-0.0105549	0.781251
NM_020964|EPG5|chr18|-	9.62752e-51	-0.119332	1.89293e-49	4.49654e-14	0.0202346	4.84336e-13	3.10934e-10	0.0157739	2.30309e-09	3.45196e-47	0.0501456	7.42294e-46
NM_145055|C18orf25|chr18|+	1.43972e-09	0.0743768	5.60248e-09	1.63742e-09	0.0707543	1.22341e-08	1.47496e-08	0.0647342	9.59223e-08	2.0543e-32	0.142702	2.06588e-31
NR_126534|ZCCHC2|chr18|+	2.19439e-61	0.377749	1.41687e-59	1.62698e-06	0.0703213	9.26659e-06	4.5635e-10	0.0977127	3.33638e-09	3.9767e-28	0.181952	3.36797e-27
NM_014643|ZNF516|chr18|-	1.96599e-38	0.114643	2.18304e-37	4.35288e-23	0.0788482	9.4069e-22	5.51348e-25	0.0755327	1.1311e-23	8.84752e-46	0.134362	1.69247e-44
NM_198833|SERPINB8|chr18|+	2.17184e-28	-0.0895175	1.70551e-27	4.86349e-27	0.0628366	1.66898e-25	9.22997e-25	0.0563401	1.88214e-23	1.26506e-59	0.133347	1.35153e-57
NR_040515|NFKBIB|chr19|+	1.69892e-10	0.117205	6.8772e-10	0.0046612	0.0485647	0.0165625	0.0110652	0.0408951	0.0336077	8.54473e-06	0.0741053	2.88986e-05
NM_001366299|KHSRP|chr19|-	2.20021e-16	-0.16041	1.11937e-15	0.12807	0.0193574	0.276682	0.0656348	0.0251529	0.15317	0.215709	0.0186541	0.360078
NM_001017392|SUGP2|chr19|-	1.08527e-54	0.212203	2.76876e-53	0.000563468	0.0245374	0.0023632	0.578354	0.00476356	0.737873	0.152907	0.0143355	0.273519
NM_001278399|LILRB1|chr19|+	7.97849e-51	0.16013	1.58059e-49	0.000267983	-0.031012	0.00117916	6.74939e-16	-0.0818898	7.59026e-15	3.46355e-13	-0.068683	1.68699e-12
NM_006202|PDE4A|chr19|+	5.97612e-26	0.101607	4.31105e-25	7.02688e-06	0.0320325	3.73894e-05	0.0031118	0.0203907	0.0108094	4.89031e-22	0.0824364	3.29498e-21
NM_205767|C19orf70|chr19|-	1.41498e-19	-0.161121	8.09663e-19	0.801531	-0.00640366	0.903392	0.751728	-0.00846591	0.858937	0.421835	0.0153713	0.592132
NM_024050|DDA1|chr19|+	1.92242e-57	-0.229292	6.52872e-56	6.42411e-36	0.0545664	5.08155e-34	1.41836e-31	0.0468848	5.45587e-30	2.42152e-47	0.0680345	5.28206e-46
NM_001626|AKT2|chr19|-	1.8909e-55	-0.132832	5.15073e-54	3.51336e-12	0.0193714	3.22917e-11	0.000152208	0.00962432	0.000659697	7.50238e-08	0.0155035	2.87207e-07
NM_001351693|PLEKHG2|chr19|+	1.03536e-58	-0.248513	4.19764e-57	0.62897	-0.00760965	0.790927	0.00131483	-0.022884	0.00492879	9.59393e-17	-0.0695048	5.43208e-16
NM_172014|TNFSF14|chr19|-	6.52579e-55	-0.203882	1.698e-53	0.0989348	0.00765068	0.227483	5.57198e-05	-0.0161173	0.000256266	6.57339e-31	-0.0763255	6.24781e-30
NM_001317990|ZBTB7A|chr19|-	2.64635e-27	-0.081636	1.98287e-26	5.95216e-43	0.0805002	8.83637e-41	8.25168e-46	0.0765818	1.14008e-43	7.05885e-57	0.118502	4.36784e-55
NR_147915|SUGP2|chr19|-	1.09515e-54	0.21201	2.78041e-53	0.000534713	0.0247433	0.00225127	0.573877	0.00481258	0.735267	0.148484	0.0144368	0.267105
NM_015329|MAU2|chr19|+	1.77819e-11	0.0639081	7.47583e-11	1.32779e-11	0.0578926	1.17455e-10	1.99013e-12	0.0623935	1.74523e-11	3.75534e-27	0.100308	3.06492e-26
NM_017620|ILF3|chr19|+	6.9121e-57	-0.117589	2.19093e-55	9.09352e-22	0.0362535	1.72021e-20	2.91859e-19	0.0329779	4.13366e-18	1.63442e-54	0.0837422	7.34159e-53
NM_017798|YTHDF1|chr20|-	5.30685e-05	0.0439674	0.000154451	1.68023e-08	0.0633782	1.15204e-07	5.77526e-09	0.0623084	3.87498e-08	1.1759e-24	0.110642	8.67478e-24
NM_005116|SLC23A2|chr20|-	7.74728e-28	0.091057	5.9411e-27	2.43009e-24	0.0899396	5.90571e-23	1.07733e-23	0.0848791	2.10796e-22	1.31186e-48	0.166305	3.19482e-47
NR_136715|PANK2|chr20|+	3.22815e-59	-0.11209	1.40693e-57	0.362483	-0.00218525	0.566712	0.000546368	-0.00783588	0.00216818	0.633129	0.000981324	0.773427
NM_001278628|CRNKL1|chr20|-	1.60793e-62	-0.311395	1.42534e-60	0.204258	0.00466459	0.387068	0.928307	-0.000453877	0.962573	4.63861e-05	0.0154063	0.000147193
NM_020820|PREX1|chr20|-	1.92178e-07	0.0373323	6.68722e-07	8.63335e-27	0.0767327	2.80748e-25	2.54541e-30	0.0820597	8.2059e-29	1.02375e-52	0.130703	3.76244e-51
NM_017895|DDX27|chr20|+	4.95043e-43	-0.292793	6.62168e-42	0.217669	-0.0189708	0.403053	0.134483	0.0184865	0.27145	0.153407	-0.0275359	0.274076
NM_177560|CSNK2A1|chr20|-	1.70449e-19	0.143617	9.72136e-19	0.67407	-0.0119725	0.82318	0.852246	-0.00783945	0.921951	0.645467	-0.0303454	0.781597
NM_001282918|RALGAPB|chr20|+	2.93067e-47	0.125367	4.77489e-46	5.85173e-26	0.0640604	1.67905e-24	3.19785e-26	0.0658829	7.33879e-25	1.892e-55	0.126636	9.17845e-54
NM_080796|DIDO1|chr20|-	4.10841e-34	0.165039	4.06181e-33	0.00203542	0.0285825	0.00774366	3.40295e-10	0.0564046	2.51507e-09	0.280079	0.00618959	0.442248
NM_001242581|RIN2|chr20|+	1.75733e-28	0.104007	1.38834e-27	0.158467	0.0142887	0.322459	0.0264634	0.0203294	0.0712072	0.393757	0.00844765	0.566577
NM_017896|GID8|chr20|+	2.0942e-62	0.103158	1.80293e-60	6.29868e-09	0.0192165	4.48059e-08	0.81595	0.000676287	0.899784	2.18509e-49	0.0579344	5.66256e-48
NM_144628|TBC1D20|chr20|-	2.78621e-44	-0.223737	3.94902e-43	0.000183163	0.0302132	0.000825077	0.00136037	0.0250045	0.00509669	6.7427e-15	0.0673841	3.54621e-14
NM_015266|SLC9A8|chr20|+	6.46796e-15	-0.061388	3.08363e-14	1.63032e-49	0.100092	5.06067e-47	5.27444e-57	0.108819	2.10047e-54	1.60755e-62	0.169787	4.87409e-60
NM_199203|TMEM189-UBE2V1|chr20|-	0.00317411	-0.027736	0.00745758	3.54668e-19	0.0803307	5.46733e-18	2.05645e-18	0.0703243	2.74058e-17	5.83474e-45	0.144303	1.06572e-43
NM_203327|SLC23A2|chr20|-	9.36286e-28	0.0909534	7.13816e-27	2.68883e-24	0.0898218	6.48834e-23	1.19807e-23	0.0847696	2.33744e-22	1.31174e-48	0.166358	3.19482e-47
NM_175085|GART|chr21|-	8.02504e-48	0.12122	1.36269e-46	0.0456001	-0.0112937	0.121591	0.07597	-0.011827	0.173054	0.28991	-0.00489391	0.454582
NM_001754|RUNX1|chr21|-	5.85931e-05	0.0765789	0.000169868	3.84728e-07	0.100423	2.33124e-06	3.67621e-06	0.0902767	1.9293e-05	5.83717e-15	0.179524	3.08333e-14
NM_001242866|PRMT2|chr21|+	3.24731e-63	0.160368	3.20442e-61	9.69322e-24	0.0500229	2.21388e-22	8.27332e-42	0.0729926	7.18082e-40	3.24643e-51	0.0846055	9.67182e-50
NM_004571|PKNOX1|chr21|+	5.20444e-52	0.296542	1.11554e-50	1.50074e-20	0.0885218	2.56855e-19	1.42037e-12	0.0637302	1.25863e-11	1.11367e-39	0.132655	1.51759e-38
NM_001320694|PKNOX1|chr21|+	6.4405e-52	0.285358	1.35822e-50	1.64204e-19	0.0844832	2.6277e-18	3.06201e-12	0.0606068	2.64074e-11	8.36019e-39	0.127542	1.09732e-37
NM_001199579|SUN2|chr22|-	3.77934e-62	-0.196368	2.78394e-60	6.1472e-16	-0.0457608	7.57748e-15	1.35058e-09	-0.0319875	9.53436e-09	6.41502e-57	-0.150428	4.05216e-55
NM_001242900|PPP6R2|chr22|+	1.74586e-22	-0.166801	1.10946e-21	4.37799e-06	0.0544141	2.36904e-05	2.73768e-06	0.0497935	1.46283e-05	1.34474e-10	0.0817535	5.82049e-10
NM_001351645|PPP6R2|chr22|+	1.41452e-22	-0.164573	9.04393e-22	3.74707e-06	0.0537232	2.04383e-05	1.68562e-06	0.0494607	9.20823e-06	6.75389e-11	0.0810478	2.96779e-10
NR_103834|SREBF2|chr22|+	1.87747e-07	0.0566593	6.5374e-07	5.09116e-20	0.105034	8.35757e-19	4.47546e-27	0.125034	1.1058e-25	5.48872e-39	0.18069	7.29904e-38
NM_002745|MAPK1|chr22|-	9.02776e-24	0.0707895	5.99177e-23	3.99574e-17	0.0564585	5.30874e-16	5.15495e-17	0.0540747	6.24311e-16	1.08985e-42	0.106924	1.73918e-41
NM_001289905|IL17RA|chr22|+	0.0116907	0.0196316	0.0247339	2.53156e-41	0.105872	3.03299e-39	3.26608e-47	0.112927	5.52783e-45	5.41047e-63	0.210723	2.25821e-60
NM_030641|APOL6|chr22|+	0.00515502	0.0362347	0.0117425	5.85979e-19	0.109833	8.89256e-18	3.41843e-25	0.132057	7.23211e-24	6.07845e-38	0.173639	7.71124e-37
NM_144970|CXorf38|chrX|-	0.281993	-0.0129936	0.392845	3.34292e-27	0.116962	1.189e-25	3.86162e-31	0.130404	1.36162e-29	1.04742e-54	0.229548	4.84851e-53
NM_001271187|RAP2C|chrX|-	1.29936e-20	-0.0689828	7.70484e-20	2.28036e-44	0.113713	3.89315e-42	3.5869e-51	0.133945	8.67261e-49	5.65991e-59	0.180448	5.62651e-57
NM_001281463|SMC1A|chrX|-	5.68558e-59	-0.155623	2.43734e-57	6.35398e-17	0.0173085	8.24931e-16	3.50531e-28	0.0227705	9.37983e-27	2.25562e-41	0.0340965	3.42809e-40
NM_007075|WDR45|chrX|-	5.62684e-23	-0.116774	3.66025e-22	3.83482e-05	-0.0458285	0.000189493	6.69472e-05	-0.0452271	0.000305002	2.54745e-14	-0.100645	1.30471e-13
NM_016607|ARMCX3|chrX|+	0.00660838	0.0145193	0.0147134	2.11158e-42	0.101642	3.06808e-40	7.69312e-48	0.107669	1.37059e-45	6.8876e-60	0.163027	7.5939e-58
NM_181762|UBE2A|chrX|+	0.232649	0.00843363	0.338575	3.14735e-17	0.0585518	4.22264e-16	3.41507e-17	0.0560027	4.18083e-16	2.39741e-41	0.104007	3.62542e-40
NM_001204401|XIAP|chrX|+	0.0196498	0.0194493	0.0396178	1.72594e-09	0.046868	1.28393e-08	1.31513e-07	0.0406778	7.95657e-07	6.21607e-37	0.112639	7.40554e-36
NM_004586|RPS6KA3|chrX|-	9.44786e-34	-0.116179	9.13351e-33	2.85031e-26	0.0647093	8.72859e-25	5.06958e-30	0.0665832	1.60379e-28	1.04704e-49	0.11107	2.75953e-48
NM_153252|BRWD3|chrX|-	0.532631	-0.00590991	0.637186	2.24222e-26	0.0761903	6.92856e-25	2.09632e-34	0.089265	1.05127e-32	1.05121e-49	0.136167	2.75953e-48
NM_017698|TMEM164|chrX|+	2.43884e-22	0.122889	1.54048e-21	1.49146e-05	0.0533637	7.65802e-05	0.000131767	0.0458567	0.000577012	9.15403e-19	0.107867	5.5344e-18
NM_001560|IL13RA1|chrX|+	2.57336e-07	0.0266098	8.88947e-07	5.06784e-41	0.082943	5.96694e-39	7.66953e-46	0.0940131	1.08172e-43	4.8197e-47	0.137221	1.0255e-45
NM_001171991|HCCS|chrX|+	4.72902e-29	-0.147121	3.79337e-28	0.518992	0.00990501	0.711116	0.372856	-0.0031426	0.560809	0.00168329	0.0251945	0.00463134
NM_183353|RLIM|chrX|-	0.000260727	0.0256428	0.00071132	4.84878e-29	0.0925813	2.06952e-27	2.31665e-30	0.0953179	7.54025e-29	1.25854e-42	0.121351	2.00309e-41

## Sheet: Supplementary Data 4
Supplementary Data 4. Response 3'aQTLs identified in the EvoImmunoPop datasets. Data listing the LFSR value for each response’s 3’aQTLs. The 3’aQTLs with LFSR < 0.05 indicate that the 3’aQTLs’ effect is significant in the cell type.
					NS			IAV			LPS			PAM3CSK4			R848
Gene_ID_Symbol	RSID	Effect allele	Alternative allele	Effect allele frequency	Effect size	Standard error	LFSR	Effect size	Standard error	LFSR	Effect size	Standard error	LFSR	Effect size	Standard error	LFSR	Effect size	Standard error	LFSR
NM_000018_ACADVL	rs11652753	C	G	0.3701	-0.00399994	0.00416596	0.452728	0.00570121	0.00745427	0.644822	-0.0149336	0.00596299	0.385107	-0.0237578	0.00543672	0.00108853	-0.00332191	0.008285	0.521731
NM_000026_ADSL	rs10682957	TTGTGTG	T	0.4341	-0.0141127	0.00411806	0.0192452	0.0035915	0.00311408	0.81108	-0.00384907	0.00343629	0.780606	-0.000354566	0.00300426	0.842118	-0.00288625	0.00351282	0.795298
NM_000046_ARSB	rs259119	G	C	0.3676	-0.00245004	0.00678666	0.917169	-0.0288967	0.00762999	0.00483208	-0.00583572	0.00646905	0.902299	-0.00220704	0.00611193	0.917094	0.00372507	0.00825379	0.938661
NM_000059_BRCA2	rs2806632	G	A	0.43	-0.0142588	0.0101445	0.916757	-0.00784866	0.0115573	0.927345	-0.035132	0.00711742	6.21283e-05	0.00238339	0.00787774	0.951962	0.0073789	0.00857876	0.942623
NM_000099_CST3	rs114123272	C	A	0.0575	-0.00266672	0.00861737	0.492613	0.0160383	0.00725488	0.189493	0.0300599	0.0111884	0.165628	-0.051038	0.0138762	0.0118358	-0.0136097	0.0119	0.30631
NM_000100_CSTB	rs1788476	T	A	0.04386	-0.00149566	0.00125357	0.855679	-0.00215607	0.0017593	0.854231	0.00144482	0.0011621	0.836815	0.000276494	0.00122665	0.881114	0.00565702	0.00133728	0.00154008
NM_000101_CYBA	rs11640173	G	A	0.08594	-0.0189017	0.0185252	0.916867	-0.00331715	0.0211676	0.938306	-0.0906497	0.0204034	0.000561127	0.0154311	0.0219965	0.937076	0.02525	0.0187088	0.920297
NM_000104_CYP1B1	rs163095	G	A	0.3151	-0.00640267	0.00349397	0.451677	0.00497259	0.00353807	0.553617	0.00258127	0.0043787	0.685233	-0.00613607	0.00368693	0.458427	-0.0170166	0.00383223	0.000628878
NM_000110_DPYD	rs6656418	T	C	0.1475	-0.0251788	0.0173154	0.87849	0.0230271	0.0221329	0.878459	0.0706235	0.0177517	0.00346321	-0.000669256	0.0196556	0.919829	-0.0069184	0.0140858	0.915418
NM_000118_ENG	rs73669624	A	G	0.06853	0.000648379	0.00109019	0.937447	0.00262699	0.00287321	0.928945	-0.00918663	0.00178803	5.88949e-05	-0.000146161	0.00211613	0.947207	0.00927318	0.00403412	0.908205
NM_000127_EXT1	rs11371423	CT	C	0.2205	0.0221154	0.0103628	0.260137	-0.0355768	0.01942	0.219285	-0.0366982	0.0166186	0.205077	-0.0612208	0.0130505	0.000161721	0.00391954	0.00752567	0.571365
NM_000135_FANCA	rs1061647	C	G	0.0525	0.0516325	0.0090499	2.92748e-09	-0.00979497	0.0286007	0.489474	0.0597823	0.0101086	8.64267e-10	0.0244953	0.00761318	0.000301033	0.122393	0.00967101	5.06976e-35
NM_000137_FAH	rs57539019	T	G	0.13	-0.000157483	0.00364701	0.948668	-0.00555087	0.00551951	0.92504	-0.0012259	0.00595841	0.948044	-0.00930858	0.0053217	0.910935	0.0256101	0.00552882	0.000380598
NM_000158_GBE1	rs66516454	T	TAC	0.4333	-0.00275544	0.00885607	0.767986	-0.00790285	0.0141566	0.741291	0.00576064	0.0120885	0.773055	-0.0353646	0.00997994	0.0325564	0.0337008	0.0138231	0.619079
NM_000161_GCH1	rs72713482	A	T	0.1675	0.00878599	0.0110991	0.785681	0.0236085	0.00445024	1.00093e-05	0.00422966	0.0064458	0.791376	0.00600553	0.00707341	0.783471	0.00973563	0.00577007	0.763265
NM_000175_GPI	rs74174690	TACACAC	T	0.04865	-0.00582556	0.00847556	0.900669	9.98674e-05	0.00293546	0.904306	-0.00187437	0.00256152	0.898527	0.00325343	0.00226629	0.853636	0.0142187	0.00351709	0.00285741
NM_000178_GSS	rs13037818	T	C	0.065	-0.0327409	0.0255431	0.877425	0.115206	0.0313759	0.0093491	0.00390717	0.033093	0.920398	-0.028382	0.0342042	0.893251	-0.0357279	0.0341885	0.885119
NM_000182_HADHA	rs3216707	G	GC	0.1198	0.00100994	0.00445524	0.850582	0.0192475	0.00547059	0.0223246	0.00293326	0.00555558	0.829556	-0.0112851	0.00557285	0.765171	0.00139363	0.00656851	0.851461
NM_000189_HK2	rs75726270	C	CTTTTTTTTTTTTTT	0.0582	-0.00280496	0.00457282	0.990944	0.00390231	0.00504715	0.987219	0.0261942	0.00466164	1.66295e-06	-0.00105023	0.00449509	0.991566	-0.00249275	0.00608015	0.991954
NM_000215_JAK3	rs11432679	CT	C	0.08673	-0.0596102	0.0153011	0.00545177	0.0307995	0.0144001	0.43703	-0.0181243	0.0165651	0.495602	-0.0175556	0.0139413	0.478076	0.0255092	0.0166021	0.48649
NM_000228_LAMB3	rs11119169	T	C	0.2041	0.0127018	0.0187736	0.945216	-0.027595	0.0212194	0.918445	0.00803051	0.018701	0.952231	-0.0700862	0.0159195	0.000575135	-0.00176519	0.0181097	0.942856
NM_000256_MYBPC3	rs138774852	C	CA	0.5	-0.0545843	0.016479	0.0264169	-0.0222731	0.0119234	0.506826	-0.00338227	0.0161036	0.647021	-0.0149905	0.0153341	0.562245	-0.00236385	0.0168677	0.656342
NM_000270_PNP	rs34925745	T	TG	0.08511	-0.000776748	0.000973823	0.880102	-0.00161396	0.00152078	0.873013	-0.000119426	0.00111875	0.905552	0.000810688	0.000943741	0.906074	-0.00400216	0.000935553	0.00105031
NM_000271_NPC1	rs275879	C	T	0.1114	-0.00433561	0.00622193	0.948924	0.00063852	0.00757543	0.962213	-0.002541	0.00473366	0.951246	-0.0406029	0.00907527	0.000348426	6.70795e-05	0.00548464	0.960813
NM_000290_PGAM2	rs7781109	T	A	0.3256	0.0398701	0.0183279	0.184143	0.0311171	0.0192232	0.248326	-0.00571404	0.0185175	0.418261	-0.0469501	0.0178948	0.141045	-0.0641254	0.0149512	0.00120193
NM_000293_PHKB	rs13336264	C	T	0.2075	0.0103168	0.00301924	0.0125156	0.0121383	0.00611409	0.154077	0.00823897	0.00349042	0.13931	-0.00362764	0.00478286	0.484462	-0.00316847	0.00507533	0.520922
NM_000321_RB1	rs2181961	C	T	0.2578	0.00574953	0.00815544	0.951291	-0.00593523	0.00753882	0.956969	-0.00295755	0.0106439	0.966925	0.0421956	0.0091334	0.000250479	-0.0113482	0.00874157	0.948674
NM_000358_TGFBI	rs191614058	A	G	0.3618	0.0150862	0.0039193	0.00424269	0.00402646	0.00550063	0.79451	0.00437996	0.00874548	0.806874	0.00449649	0.0124239	0.81512	0.0181031	0.014546	0.773902
NM_000374_UROD	rs76680219	A	G	0.05779	0.134829	0.0314934	0.00106508	6.09777e-05	0.0162137	0.92026	-0.0150151	0.0381034	0.934749	0.0658926	0.0414928	0.878241	-0.00716205	0.0323875	0.929316
NM_000376_VDR	rs214683	A	G	0.3598	-0.0074905	0.00504114	0.886692	0.00121883	0.00960538	0.921262	0.0288045	0.00701613	0.00224273	-0.00701021	0.00704259	0.901375	0.0164767	0.0224746	0.898512
NM_000386_BLMH	rs9899137	C	G	0.2172	0.0220631	0.0140391	0.482132	0.0104375	0.0176544	0.6389	-0.0499237	0.019866	0.389722	-0.0715023	0.0182941	0.00708978	-0.00266907	0.0218361	0.610632
NM_000391_TPP1	rs78876171	A	G	0.0875	-0.00596905	0.00696582	0.935955	0.031403	0.00758326	0.00148773	0.00109158	0.00773289	0.938836	0.00892632	0.00777255	0.915872	-0.00185844	0.00810432	0.949858
NM_000395_CSF2RB	rs7284379	T	C	0.07323	0.000551769	0.000543745	0.98603	-0.00186165	0.000353362	9.87712e-06	0.000466111	0.00211218	0.990426	0.000194412	0.000249752	0.987278	-0.000140155	0.00219155	0.988706
NM_000421_KRT10	rs11078963	G	C	0.1775	0.00966991	0.0099679	0.859499	-0.0673352	0.0185888	0.0106702	-0.0197538	0.0128938	0.814641	0.000730421	0.0114634	0.88792	0.00223927	0.0124914	0.89512
NM_000434_NEU1	rs707937	G	C	0.267	0.0191093	0.00491019	0.00354839	0.00422835	0.00860803	0.947194	0.000924353	0.00646208	0.954613	-0.00348937	0.00732588	0.958152	-0.0048618	0.00877854	0.956338
NM_000454_SOD1	rs204749	T	C	0.3475	0.00399331	0.00303166	0.892598	-0.00121232	0.0036427	0.939121	-0.000832415	0.00314519	0.936578	0.0117226	0.0027392	0.000901886	0.0020741	0.00386737	0.909472
NM_000455_STK11	rs146728889	ACAGGC	A	0.3376	-0.00452196	0.00685994	0.875652	0.0161463	0.00909101	0.85631	-0.00498239	0.00598876	0.869209	-0.0210196	0.00496246	0.00150867	0.00195681	0.00961747	0.916223
NM_000485_APRT	rs9673809	C	A	0.2135	0.00951385	0.0181138	0.92224	0.027784	0.0218672	0.899802	-0.101283	0.0251033	0.00286671	0.0187541	0.0193306	0.907779	0.0206523	0.023464	0.910451
NM_000566_FCGR1A	rs141669514	T	C	0.4375	0.0029107	0.00431768	0.590857	0.00976256	0.00784847	0.549825	0.0239166	0.00606975	0.00259215	0.0110106	0.0093175	0.553228	0.0110269	0.011341	0.566567
NM_000575_IL1A	rs79319191	A	G	0.2773	-0.000499514	0.010912	0.913043	0.0514262	0.0120548	0.00108498	0.00110843	0.00407187	0.899199	-0.00344412	0.00319604	0.894808	0.00542058	0.00358329	0.863684
NM_000576_IL1B	rs6542066	G	C	0.1919	-0.0154676	0.00775511	0.673786	0.00141677	0.00849163	0.775554	0.00653595	0.00399594	0.668081	-0.00137358	0.00403846	0.813668	0.0145453	0.00346721	0.00233677
NM_000584_CXCL8	rs10010484	T	C	0.4	0.00167823	0.00261275	0.95043	0.000715399	0.00317216	0.957833	-0.00128157	0.00384612	0.943986	-0.00180869	0.00320608	0.938882	-0.013803	0.00340359	0.00214149
NM_000628_IL10RB	rs56376211	G	C	0.108	0.0362763	0.00862954	0.00143512	0.0113989	0.00972349	0.835631	-0.0136811	0.0101691	0.852654	-0.00405912	0.0109838	0.904668	0.0118923	0.0127193	0.843328
NM_000631_NCF4	rs56339571	A	G	0.388	-0.00208613	0.011625	0.967481	0.00199849	0.011712	0.973135	-0.0559019	0.0134725	0.00134583	0.00184242	0.0138366	0.972511	0.0126086	0.0185553	0.966979
NM_000660_TGFB1	rs112840353	T	C	0.0575	0.000378511	0.00411871	0.736042	0.0232192	0.0115302	0.611052	0.0293145	0.00731043	0.00354659	-0.00603481	0.00747523	0.755547	0.00979041	0.0114174	0.662103
NM_000690_ALDH2	rs11319713	C	CA	0.4401	-0.00158133	0.000480576	0.0247998	-0.000410038	0.000569462	0.784001	-0.000409504	0.000681285	0.791347	-0.0264628	0.026125	0.768228	-0.000115081	0.000517	0.816158
NM_000696_ALDH9A1	rs13375130	C	G	0.2861	0.0529425	0.0125998	0.00160079	-0.0151777	0.0161631	0.889635	0.0232179	0.0197571	0.868365	-0.0200741	0.0136988	0.870928	-0.00363524	0.017197	0.923148
NM_000700_ANXA1	rs75641152	C	T	0.0625	0.00315636	0.0056532	0.903351	-0.0160161	0.00451173	0.0121728	-0.00624069	0.00998275	0.875834	-0.00942275	0.00929244	0.860907	0.00673029	0.00737762	0.885414
NM_000701_ATP1A1	rs2798306	C	T	0.3198	0.00794867	0.00445594	0.918409	-0.0234935	0.00527362	0.000594346	0.00174281	0.00565244	0.951182	-0.00259512	0.00424858	0.93337	0.00180757	0.00445822	0.948388
NM_000713_BLVRB	rs28427504	A	G	0.1439	0.000287991	0.0184054	0.948503	0.0194534	0.0288229	0.947114	-0.0199576	0.0300322	0.932146	-0.0127227	0.0319159	0.937971	-0.115966	0.0280227	0.00159291
NM_000714_TSPO	rs2016796	G	T	0.2734	-0.0376262	0.00924317	0.00177698	0.0055415	0.00930822	0.960914	-0.00258594	0.0136077	0.956945	-0.00515299	0.0128623	0.952942	-0.00318844	0.0159091	0.956707
NM_000760_CSF3R	rs76077171	A	C	0.05412	0.00444107	0.0164132	0.947692	-0.0554066	0.0153921	0.00947188	-0.0122994	0.0170457	0.919485	0.0170092	0.0209006	0.929791	-0.00349002	0.0188876	0.93472
NM_000837_GRINA	rs28627701	C	T	0.4149	0.00308914	0.00442265	0.902061	-0.00374122	0.00550742	0.918282	0.00157285	0.00392262	0.912101	-0.00533383	0.00412856	0.897296	0.0173585	0.0042982	0.00282196
NM_000852_GSTP1	rs263949	G	A	0.1289	-0.0169991	0.00387788	0.00178374	0.00360161	0.00554287	0.855796	0.00439726	0.00636292	0.853387	0.0158813	0.00666736	0.79651	0.00260309	0.00860726	0.877486
NM_000876_IGF2R	rs200798275	T	TCA	0.07035	0.00107343	0.00103564	0.878837	-0.00143437	0.00153021	0.904652	0.00490205	0.00119915	0.00198172	-0.000129288	0.00111111	0.919937	0.00106992	0.00131504	0.884792
NM_000903_NQO1	rs199610561	A	AT	0.25	0.0107815	0.00201625	7.3562e-07	0.00625161	0.00312215	0.00793006	0.00702666	0.00176165	0.000263587	0.00186392	0.00189768	0.0545332	0.00383984	0.00218344	0.013195
NM_000918_P4HB	rs199904252	G	A	0.2059	-0.00116211	0.00589422	0.970183	0.0010534	0.00695093	0.975	-0.00270541	0.00726962	0.967947	0.00256621	0.00583054	0.975884	-0.0299954	0.00646702	0.00020648
NM_000937_POLR2A	rs2228128	C	T	0.1813	-0.00296305	0.00798531	0.852925	-0.0162684	0.0106311	0.80751	0.00135138	0.00912597	0.88431	0.00463737	0.00859628	0.886282	-0.0288167	0.00753096	0.00592352
NM_000941_POR	rs117487863	C	T	0.3106	-0.00178156	0.0056365	0.779098	-0.00438336	0.00607757	0.751517	-0.0062532	0.0061509	0.73599	-0.0053693	0.00551835	0.737921	-0.0224101	0.00592703	0.00540442
NM_000944_PPP3CA	rs7696353	G	A	0.0575	-0.00243087	0.030526	0.95115	0.0993222	0.0232739	0.00132967	0.00620724	0.0385586	0.944084	-0.0650552	0.0357729	0.914999	-0.00870663	0.0348752	0.950905
NM_000945_PPP3R1	rs189946121	A	G	0.09343	-0.00674848	0.0100848	0.8683	-0.00308992	0.0156307	0.888236	-0.0422606	0.0106549	0.00306893	-0.01169	0.00947716	0.851164	0.00706733	0.0110163	0.904625
NM_000956_PTGER2	rs708490	T	A	0.1608	0.0242448	0.00671815	0.0114944	0.00713132	0.00770404	0.742881	0.010245	0.00690141	0.715349	-0.00743992	0.00670266	0.774512	-0.00338443	0.00862041	0.840533
NM_000958_PTGER4	rs150323075	G	GTATGGA	0.05319	-0.00905348	0.023782	0.976291	0.00950962	0.0280974	0.983126	-0.0775224	0.0147521	1.07861e-05	-0.0140329	0.015018	0.972407	0.00334562	0.0149317	0.981961
NM_000960_PTGIR	rs35586577	GT	G	0.05882	0.000297695	0.00802201	0.936497	0.00758233	0.00897131	0.915448	0.0317738	0.00705786	0.000391182	-0.00660635	0.00608323	0.927265	0.00425794	0.00482004	0.91468
NM_000963_PTGS2	rs2026189	G	C	0.3625	0.00643674	0.00958575	0.968224	0.0040181	0.00851688	0.971311	-0.0163865	0.00363229	0.00034268	-0.00229405	0.00333841	0.961426	0.00190082	0.00284507	0.968267
NM_000968_RPL4	rs76626579	C	G	0.06	-0.00152852	0.00430634	0.89507	-0.00404275	0.00468902	0.878362	-0.00348269	0.00678373	0.889318	-0.000912583	0.00519984	0.902087	-0.0193144	0.00492299	0.00335645
NM_000975_RPL11	rs150188837	C	T	0.06633	0.000407783	0.000634621	0.855627	0.00205802	0.00160377	0.833191	-0.000270474	0.000981089	0.904724	-0.00129367	0.00103792	0.857564	0.00478258	0.00114002	0.0016479
NM_000981_RPL19	rs146972769	A	G	0.09091	-0.0186898	0.00477455	0.00355239	-0.000832016	0.00426478	0.942538	0.00681582	0.00590434	0.930635	-0.00160258	0.00474198	0.938718	-0.00128373	0.00615638	0.94214
NM_000983_RPL22	rs10158324	A	G	0.145	-0.00809939	0.0020641	0.0074707	-0.0019446	0.00207395	0.748785	0.00225387	0.00250104	0.76649	0.00425736	0.00191446	0.694281	0.000972094	0.00265423	0.815501
NM_000984_RPL23A	rs144133830	T	G	0.05779	0.0299256	0.0241219	0.847637	0.0797433	0.0159867	5.36672e-05	0.00089438	0.0277956	0.891819	0.033435	0.0244843	0.845117	-0.033364	0.0233016	0.868297
NM_000990_RPL27A	rs11042367	G	T	0.095	-0.000110305	0.000397864	0.876514	-0.000382764	0.000854146	0.883235	0.00076628	0.000598734	0.791766	0.00106995	0.000943263	0.796398	0.00345339	0.000856072	0.00266297
NM_000991_RPL28	rs11879441	T	C	0.1162	0.00226695	0.00708977	0.925834	0.000143471	0.00356217	0.933315	0.0355398	0.00670109	1.30229e-05	0.00441774	0.00243841	0.904459	4.89646e-05	0.0014473	0.933498
NM_000996_RPL35A	rs841673	C	A	0.335	0.00334885	0.0007711	0.000676845	-0.000691342	0.000779408	0.965733	-0.000592036	0.00121779	0.971295	-0.000445216	0.000894244	0.971111	-0.000342652	0.000932875	0.973043
NM_000997_RPL37	rs5867495	GT	G	0.4387	-0.000596395	0.000454415	0.207166	-0.000292763	0.000327414	0.277145	-0.00148882	0.000426776	0.0683116	-0.000223157	0.00033326	0.32463	0.00185339	0.000505516	0.0422253
NM_001001521_UGP2	rs13384707	C	A	0.2175	-0.0495098	0.0133054	0.0130118	-0.00284256	0.0185306	0.780193	0.0230614	0.0128844	0.627613	0.029492	0.0143867	0.614577	2.97993e-06	0.0199173	0.799809
NM_001001664_SPOPL	rs3791235	A	C	0.1332	0.00618211	0.00815259	0.835584	-0.00312773	0.0120652	0.889224	0.0141535	0.00999223	0.815844	0.0395242	0.00964753	0.00181097	0.00364704	0.0112283	0.855418
NM_001001683_MED11	rs7223713	T	C	0.1954	-0.0821759	0.0209111	0.00330861	0.0135902	0.0261111	0.955303	0.0194962	0.0242371	0.949166	0.0180785	0.0276618	0.952318	-0.00733803	0.0279152	0.954123
NM_001001852_PIM3	rs12167189	G	A	0.06316	0.00968254	0.00866272	0.701728	-0.00470649	0.00873165	0.701103	-0.0192582	0.00982718	0.611105	-0.0296001	0.00789415	0.00848196	0.00850897	0.00869505	0.71656
NM_001002021_PFKL	rs11702874	T	C	0.2626	0.0339513	0.0135502	0.136258	-0.0655038	0.0149401	0.000358001	-0.0261537	0.0148127	0.12361	-0.0240605	0.0118186	0.110599	-0.0164693	0.0184276	0.215483
NM_001002029_C4B	rs55640627	T	C	0.05102	-0.00183238	0.0289828	0.839796	-0.0179947	0.0408243	0.853566	-0.0310259	0.0353149	0.816597	0.0630688	0.0320344	0.733451	0.176732	0.0431648	0.00322351
NM_001002252_ARL6IP4	rs10847623	C	T	0.2386	-0.00696212	0.0124906	0.789313	-0.0762333	0.0175431	0.00079564	-0.0288481	0.015723	0.745379	-0.00853066	0.0150058	0.78866	0.00448609	0.0210432	0.844411
NM_001002762_DNAJB12	rs4322309	A	T	0.3675	-0.00614794	0.00413599	0.0598224	-0.0222602	0.00520423	0.000124226	-0.00993871	0.00473962	0.0374016	-0.00423404	0.00494903	0.116103	-0.00945059	0.00431992	0.0356575
NM_001002812_PDE4DIP	rs2596336	T	C	0.2308	-0.00363939	0.00619598	0.827209	-0.0023183	0.00868996	0.852452	-0.0154409	0.00710822	0.738804	0.0249131	0.0070489	0.0247507	0.000102123	0.00779815	0.867209
NM_001002847_DERPC	rs6499225	C	G	0.4925	0.0068	0.00675882	0.841443	-0.00103997	0.0114691	0.866008	-0.0371095	0.0089845	0.00223748	-0.0154864	0.00933722	0.793896	0.011453	0.0101853	0.834601
NM_001002909_GPATCH8	rs148705671	C	T	0.1036	0.0306081	0.018443	0.267488	0.0142416	0.0106379	0.2853	0.0156077	0.0216176	0.345332	0.0709469	0.0186659	0.00264895	0.0266901	0.0216703	0.293036
NM_001003712_OSBPL8	rs73373940	A	T	0.085	-0.0463005	0.0117212	0.00345702	-0.0264974	0.0203771	0.801799	0.00257187	0.00959439	0.884289	0.0073327	0.00883166	0.860108	-0.0120885	0.0114081	0.809732
NM_001003722_GLE1	rs4837233	A	G	0.4784	-0.00666731	0.011978	0.55352	-0.0259066	0.0162488	0.449433	0.0290221	0.0126316	0.445768	-0.00904246	0.0123289	0.529058	-0.0537165	0.0131362	0.0032928
NM_001003795_GTF2IRD2B	rs35341116	C	CT	0.1667	-0.0262813	0.0179501	0.687199	0.0207359	0.0169118	0.676295	0.0167847	0.0207575	0.707075	0.0828701	0.020142	0.00249585	-0.0306129	0.0168374	0.66519
NM_001003941_OGDH	rs73692167	T	C	0.08081	-0.00432709	0.00180994	0.046845	-0.0031908	0.00146431	0.0496567	-0.00278987	0.00235866	0.092278	-0.00855031	0.00165955	5.08015e-06	-0.00167339	0.00218865	0.136882
NM_001004106_GRK6	rs111271218	T	C	0.3942	-0.0194268	0.00503843	0.00467568	0.00863653	0.00783837	0.830809	-0.00677388	0.00627483	0.794028	-0.00186697	0.00571044	0.833115	-0.0104965	0.0100036	0.795093
NM_001004128_QSOX1	rs111352180	TA	T	0.06281	0.00995651	0.0170899	0.928205	-0.00921715	0.0180212	0.948926	0.00907781	0.0228698	0.932618	0.00876771	0.0230501	0.933001	0.0929482	0.0226231	0.00173194
NM_001004340_FCGR1B	rs77260337	C	G	0.03916	-0.0194232	0.00848041	0.713391	0.0138288	0.0144964	0.756406	-0.00448299	0.00896011	0.821765	0.0446564	0.0110336	0.00487326	0.0070009	0.0173966	0.797645
NM_001004431_METRNL	rs144850455	C	CTTT	0.4594	0.0195494	0.00454876	0.000699897	-0.000374416	0.00641593	0.968589	0.000614913	0.00602695	0.965992	0.00100358	0.00562552	0.96478	0.00219707	0.00548971	0.961469
NM_001005339_RGS10	rs1538264	T	C	0.5	-0.000891726	0.00448747	0.97073	0.00247269	0.00672729	0.96214	0.00113378	0.00550412	0.964425	0.0242742	0.00518002	0.000141843	0.00417316	0.00583738	0.95785
NM_001005366_KDM2B	rs55796201	T	C	0.2296	-0.000320257	0.00616183	0.936851	0.0120542	0.0124517	0.922361	0.00904112	0.0102738	0.92502	-0.0323476	0.00795603	0.00216775	-0.0126404	0.0127557	0.910149
NM_001005376_PLAUR	rs10420248	G	A	0.1558	-0.0044549	0.00527162	0.516659	-0.022332	0.00517239	0.000702637	-0.00382251	0.00518056	0.526486	-0.0107293	0.00549822	0.461844	-0.00587259	0.00723557	0.519613
NM_001005498_RHBDF2	rs672890	T	A	0.08163	-0.000928298	0.00708765	0.965064	-0.00366583	0.00448079	0.950623	-0.00884622	0.00802916	0.945633	-0.00918291	0.0104199	0.949442	0.0292938	0.00648536	0.000445882
NM_001006622_WDR33	rs6707282	G	A	0.1675	-0.00170963	0.00380587	0.574194	-0.00130852	0.00400905	0.596045	-0.00256858	0.00399669	0.541974	0.011897	0.00379229	0.381073	-0.0145832	0.0034391	0.0103021
NM_001007025_GOSR1	rs12449550	A	G	0.395	-0.000462205	0.00763971	0.971074	0.0471522	0.0105804	0.000423249	-0.0105622	0.00901248	0.958498	0.00276763	0.00728006	0.963917	-0.00544307	0.00753237	0.964893
NM_001007468_SMARCB1	rs139055474	G	C	0.1241	0.00441248	0.00887447	0.579798	0.0483345	0.0123393	0.00529701	0.0044614	0.00994553	0.586463	0.0241393	0.0106278	0.457002	-0.0167368	0.0119807	0.568355
NM_001008218_AMY1B	rs142449683	A	G	0.04639	0.00939547	0.00265982	0.0139412	0.00202759	0.00422041	0.846978	-0.00615264	0.0510862	0.882745	-0.0178184	0.0468372	0.896099	0.000411524	0.000290821	0.808149
NM_001008237_TTC32	rs140123458	C	T	0.1885	-0.015201	0.0128788	0.767113	0.00399888	0.0147902	0.858085	-0.000384154	0.00860019	0.833168	-0.0256107	0.00688566	0.00689841	-0.00819075	0.00649089	0.763891
NM_001008388_CISD2	rs34105720	CATA	C	0.3848	-0.00576006	0.00136026	9.98451e-05	7.01683e-05	0.00209399	0.353454	-0.00623363	0.00181631	0.00118513	-0.00447141	0.00164871	0.0051626	0.0665517	0.0215959	0.0195466
NM_001008530_LGMN	rs11390986	GA	G	0.3676	0.0106583	0.0073807	0.845136	0.0304756	0.00742539	0.00182058	-0.00159279	0.0100681	0.904704	0.00769083	0.0105318	0.864388	-0.00637845	0.00968254	0.902628
NM_001008660_PICALM	rs61905902	T	G	0.3825	0.00126547	0.00190737	0.698469	0.000772525	0.0019771	0.720715	-0.00351712	0.00223251	0.492483	-0.00397951	0.00211809	0.480826	-0.00847347	0.00207683	0.00240917
NM_001008709_PPP1CA	rs9735887	C	T	0.24	0.00184447	0.00684627	0.705888	0.0090494	0.0104769	0.656748	0.0395708	0.00957387	0.00146099	0.0107526	0.00907135	0.638768	0.0141406	0.0103554	0.631078
NM_001009880_KIAA0930	rs115239824	T	C	0.04645	0.00439003	0.00405433	0.800483	0.00104539	0.00602318	0.84066	0.037311	0.00796393	0.000165845	0.00393583	0.00462095	0.808079	0.00522253	0.00441449	0.797704
NM_001009925_TMEM230	rs261365	G	A	0.466	-0.0104189	0.00438294	0.249606	0.000669345	0.00620002	0.500043	-0.0118696	0.00686806	0.265909	-0.00055075	0.00578501	0.456594	-0.0324894	0.00695552	0.000216852
NM_001009936_PHF19	rs58035057	C	T	0.08333	0.128717	0.0265651	0.000139183	0.0245064	0.0255364	0.879296	0.00980376	0.0245549	0.897433	0.0113244	0.0192166	0.890543	-0.027639	0.0141664	0.872194
NM_001009955_SSBP3	rs17110296	T	C	0.1323	0.024108	0.0121591	0.698508	0.00373422	0.0179222	0.783394	0.00893584	0.0204908	0.764865	-0.0110002	0.0209343	0.8386	0.0610353	0.0143547	0.00159658
NM_001009958_ZNF655	rs67400321	A	ATATT	0.08586	-0.0163177	0.0151355	0.807539	-0.0125855	0.0251701	0.836745	0.00316067	0.0181236	0.882107	-0.0512882	0.0119963	0.00166099	0.0331179	0.0160723	0.791402
NM_001009984_C20orf194	rs58494602	AT	A	0.09091	0.0137568	0.0175808	0.361689	0.170266	0.0372345	0.000180484	0.0575759	0.0277476	0.286265	0.0337895	0.025976	0.316198	0.0217247	0.0233865	0.346145
NM_001011649_CDK5RAP2	rs10818452	T	C	0.25	-0.0300829	0.00715402	2.96946e-05	-0.00935983	0.011309	0.0577312	-0.0134908	0.00611451	0.00367892	-0.0125779	0.00518054	0.00213659	-0.0390118	0.00642395	7.2184e-09
NM_001012241_MSL1	rs35885308	C	CA	0.2941	0.0322297	0.00806024	0.00241868	0.00803475	0.0107639	0.927127	-0.00338375	0.0104881	0.954602	0.00595561	0.0103106	0.930705	-0.00314581	0.0102584	0.954109
NM_001012300_MCRS1	rs12820390	A	G	0.08995	-0.0592016	0.0169574	0.0171381	-0.0373099	0.0254637	0.822387	0.00796514	0.0208638	0.897402	0.00872654	0.0204076	0.894389	0.0131772	0.0211451	0.882529
NM_001012511_GOSR2	rs139128868	C	CTT	0.06566	-0.00460447	0.00381995	0.885525	0.0198246	0.0395195	0.902387	-0.00106637	0.00451534	0.92437	-0.00542256	0.00434168	0.884002	0.0147117	0.00375475	0.00461233
NM_001013649_C2orf68	rs13398222	G	C	0.1465	0.00549631	0.00517816	0.63548	0.0143475	0.0201026	0.65783	0.0182154	0.00443154	0.00149962	0.00617719	0.00474322	0.623944	0.00379234	0.00482994	0.652627
NM_001013663_PTRHD1	rs113376372	TTTTTTGAGA	T	0.1066	0.00436385	0.0244134	0.967119	0.0822174	0.0197893	0.00117672	-0.000682597	0.0257322	0.970334	0.00671446	0.025802	0.965873	-0.0122909	0.022628	0.970294
NM_001014842_TM9SF1	rs35948084	AAC	A	0.1168	-0.00468345	0.00779794	0.958969	0.0322909	0.00762587	0.000984869	0.00762412	0.00936483	0.945803	-5.38732e-05	0.00804181	0.961043	-0.00715048	0.00848417	0.954049
NM_001015_RPS11	rs8106175	G	C	0.115	0.000866437	0.00295817	0.939942	-0.00358185	0.00278129	0.892838	0.00207294	0.0035692	0.93067	0.000356468	0.00323825	0.933021	-0.0243714	0.0059114	0.00193601
NM_001015891_AK6	rs28552895	T	C	0.4974	-0.0452563	0.0111931	0.0027556	0.0195496	0.0156359	0.866347	0.00409571	0.0126286	0.912572	-0.015139	0.0105494	0.8428	-0.00169862	0.0112744	0.891107
NM_001017392_SUGP2	rs8109654	T	C	0.3875	0.0427504	0.00867723	9.558e-06	0.0231399	0.00833138	0.0148279	-0.00199091	0.0114337	0.310226	0.0201993	0.00907789	0.0200511	0.0221915	0.0130523	0.0340966
NM_001017977_DCAF6	rs6702242	C	T	0.1843	-0.0128355	0.0186256	0.84688	-0.0825949	0.0208612	0.00309875	-0.0196726	0.0238946	0.841324	-0.0149313	0.0179338	0.840898	0.0284668	0.0223787	0.852501
NM_001017979_RAB28	rs10021881	C	T	0.1675	0.0230862	0.0192464	0.86795	-0.00794522	0.0189153	0.918524	0.00555668	0.0227544	0.90106	-0.0269479	0.0222648	0.884235	0.0877673	0.021336	0.00217205
NM_001018073_PCK2	rs57534419	G	GA	0.3923	-0.00541299	0.00497287	0.706549	-0.00308691	0.00457566	0.730959	0.00932104	0.00558738	0.725973	-0.0958607	0.019868	0.000121293	-0.028458	0.0180263	0.688136
NM_001019_RPS15A	rs145146371	T	C	0.05556	-0.000289091	0.00021017	0.986391	-0.000369851	0.000851776	0.990979	0.00213632	0.000362661	4.70099e-07	0.000263664	0.000343523	0.986047	7.13113e-05	0.000463707	0.988761
NM_001020825_NR3C1	rs9324880	C	A	0.07853	0.0448317	0.0240587	0.526016	0.0120821	0.0290775	0.641279	0.0121162	0.0177727	0.609261	0.0525685	0.0141811	0.00869428	-0.0259328	0.0161222	0.586418
NM_001023_RPS20	rs28581686	T	C	0.17	-0.00132371	0.00259127	0.95635	0.00859385	0.00440609	0.948729	-0.00756296	0.00129818	1.14118e-06	-0.00412249	0.00328538	0.948192	0.000278533	0.00152428	0.967822
NM_001024071_GCH1	rs145131147	A	G	0.4911	0.00120294	0.00868318	0.389552	-0.0139594	0.00372648	0.0343165	0.00233604	0.00429626	0.511488	-0.0166536	0.00396724	0.00669218	-0.00329372	0.00407965	0.168935
NM_001024074_HNMT	rs143776610	G	GTATC	0.06383	0.00257353	0.0239467	0.648466	-0.0796503	0.0192322	0.00283086	-0.0616619	0.0256027	0.377169	0.00707236	0.0270508	0.679513	0.0552242	0.0260839	0.412833
NM_001024630_RUNX2	rs139986069	C	CACTCTGAAGTGGGGAGCTGGG	0.1614	-0.0539476	0.0139732	0.00424605	-0.0206235	0.0175128	0.860465	-0.0126696	0.0181594	0.874518	0.00080665	0.0161033	0.905762	0.00338177	0.0135209	0.915456
NM_001024957_BRMS1	rs199931432	T	TC	0.07009	0.0817709	0.0207005	0.00535642	-0.0637002	0.0307564	0.667635	0.0226047	0.0246792	0.709615	-0.0168439	0.0236017	0.768554	0.0254408	0.0237964	0.698659
NM_001025100_MBP	rs111858081	T	A	0.07286	-0.00501223	0.00773241	0.895466	-0.011567	0.0113078	0.887271	-0.0668659	0.0137423	7.30609e-05	-0.0124765	0.0128624	0.888265	-0.00162125	0.0140004	0.911692
NM_001025205_AP2M1	rs7374378	C	T	0.1208	-0.0317877	0.00707219	0.000432539	-0.0135804	0.00867366	0.860187	-0.00399638	0.00984095	0.888916	0.0059462	0.0107442	0.921167	-0.00359282	0.0101662	0.890909
NM_001025300_RAB12	rs9966452	T	G	0.09	0.0745789	0.0177741	0.00242029	-0.0141961	0.0160281	0.751495	-0.0261338	0.0128231	0.692012	-0.00138787	0.0171945	0.826861	-0.0246154	0.0146172	0.703971
NM_001025598_ARHGAP30	rs41297658	G	A	0.06633	0.00196506	0.00580601	0.980405	0.0116942	0.0157527	0.975855	0.00673869	0.0100617	0.976644	-0.0419804	0.00907221	0.000195331	-0.00371058	0.0169144	0.976792
NM_001025778_VRK3	rs35546922	C	CA	0.2633	0.0107592	0.0153886	0.919658	-0.022202	0.021001	0.924693	-0.0149973	0.019251	0.932748	0.0778429	0.0181844	0.000944825	0.0155917	0.0196157	0.917386
NM_001025930_TTLL3	rs56394292	C	CAACT	0.2674	-0.00517598	0.00784066	0.934863	0.0125534	0.00884288	0.89886	0.0370341	0.00851435	0.00076005	0.00127019	0.0082014	0.927845	-0.00150099	0.0071125	0.94018
NM_001029_RPS26	rs114612303	A	G	0.04404	-0.000268265	0.000485174	0.974252	1.16053e-05	0.000294004	0.970847	0.0022074	0.000467725	0.000127703	0.000137323	0.000249423	0.96432	0.000129426	0.000241861	0.964494
NM_001030018_APRT	rs142860681	CAT	C	0.3675	0.00435833	0.0134372	0.876697	0.071	0.0176997	0.00288176	0.0244926	0.0169308	0.834995	-0.0199029	0.0156992	0.859107	-0.00991629	0.0219439	0.90101
NM_001030287_ATF3	rs7544229	A	G	0.09045	0.000646876	0.00499307	0.817583	-0.0114332	0.00564476	0.701611	0.000889765	0.00643855	0.8184	-0.00153695	0.00489878	0.778376	-0.019248	0.00463186	0.00249364
NM_001030288_SPN	rs11150562	G	T	0.21	-0.0110126	0.0069829	0.561779	-0.0069081	0.00506324	0.569461	-0.00104297	0.00656945	0.665729	-0.0054248	0.0065972	0.600605	-0.0599667	0.0128799	0.000207989
NM_001031_RPS28	rs114989635	T	C	0.06952	0.00197001	0.00155738	0.955051	-0.00689643	0.00157886	0.000607058	-0.000188516	0.00219259	0.966572	0.000985403	0.00251338	0.968834	-0.000738372	0.00260186	0.963186
NM_001031681_CTNS	rs161398	G	A	0.2637	-0.00886184	0.00189611	0.000185901	-0.00396327	0.0032988	0.78143	0.00046365	0.00237343	0.854399	-0.0024834	0.00179975	0.776878	-0.00180479	0.00260224	0.800184
NM_001031711_ERGIC1	rs3822512	A	C	0.3776	0.00708456	0.00513448	0.877861	0.00023716	0.00616472	0.915977	0.0271131	0.00662682	0.00191834	0.000785535	0.00645328	0.912705	-0.000338019	0.00728272	0.919367
NM_001032293_ZNF207	rs9901789	A	G	0.1513	-0.00311965	0.00621594	0.904772	-0.0288523	0.00681074	0.000977052	-0.00252209	0.00735894	0.90971	-0.00765215	0.0062362	0.888074	0.00111033	0.00643023	0.928138
NM_001032409_OAS1	rs369200314	T	TGA	0.1017	0.0188372	0.0107989	0.561226	-0.00300602	0.00452164	0.716676	-0.0179301	0.00949644	0.584981	0.012274	0.0139157	0.61707	0.0287425	0.00678762	0.00171041
NM_001033026_TMEM259	rs62130078	A	G	0.305	0.00978483	0.00933484	0.806352	0.00422136	0.0124145	0.83869	0.0533414	0.0110888	0.00012566	0.0168875	0.0109431	0.79336	-0.0143042	0.0108266	0.834668
NM_001033044_GLUL	rs17447211	G	C	0.2136	8.63306e-05	0.000134035	0.875588	0.00460267	0.00105166	0.000878319	-0.000499201	0.000303553	0.843731	-0.000452604	0.000348145	0.853955	-0.000571486	0.000496454	0.859354
NM_001033505_CSTF3	rs116735044	T	C	0.06533	0.143042	0.032081	0.000384767	0.00365963	0.0141864	0.974163	-0.0239108	0.0377515	0.975486	-0.00524625	0.0273708	0.979669	-0.0126275	0.0286141	0.977837
NM_001033506_CSTF3	rs16924804	T	C	0.0725	0.0290265	0.040177	0.938044	0.0697025	0.015069	0.000178847	0.00251013	0.0422995	0.950498	0.0139683	0.0418541	0.944804	0.0275477	0.0353912	0.937206
NM_001033572_AMZ2	rs34472655	C	G	0.08	0.0401281	0.0301306	0.63563	-0.0425885	0.0274991	0.603811	0.0224527	0.0281913	0.69169	0.0370446	0.022919	0.612781	-0.0781668	0.0209016	0.00942023
NM_001033578_SGK3	rs11998618	C	T	0.43	-0.000770496	0.00598637	0.791005	-0.00254776	0.00764459	0.814422	0.000620167	0.00708505	0.766953	0.0249423	0.00726392	0.0264565	0.0152863	0.0073329	0.630361
NM_001035005_C18orf32	rs60327862	G	A	0.2538	0.0054119	0.00320187	0.713785	0.000708021	0.00483646	0.797001	0.00294996	0.00449799	0.758707	-0.00043312	0.00370362	0.820256	0.0176688	0.0046081	0.00562185
NM_001037283_EIF3B	rs11355393	A	AT	0.2839	0.00145803	0.0112038	0.951139	0.00046567	0.0157676	0.948278	-0.0410672	0.0109475	0.00584725	-0.00721622	0.00952425	0.928547	0.00365745	0.0107162	0.953786
NM_001037335_HELZ2	rs200337090	G	GTCTT	0.06533	0.0154944	0.0108123	0.817192	-0.0064842	0.00604099	0.817867	0.0118314	0.00805429	0.815692	-0.038855	0.00956293	0.00274848	-0.00197619	0.00831512	0.86393
NM_001037494_DYNLL1	rs78628688	C	A	0.1077	0.0228986	0.00536283	0.00121249	-0.0151716	0.00976035	0.899323	-0.00107036	0.00553959	0.940997	0.00460065	0.00467423	0.902847	-0.00351659	0.00679049	0.930253
NM_001037637_BTF3	rs116125671	T	G	0.02747	0.00243078	0.00311248	0.497834	0.0149279	0.00333036	0.000459598	0.00328884	0.00468753	0.505802	0.00205686	0.00348236	0.517876	0.00951403	0.00425822	0.429777
NM_001037984_SLC38A10	rs2589125	C	T	0.42	-0.00181364	0.0158667	0.94578	-0.0199355	0.0210039	0.931095	0.0623366	0.014131	0.000615445	-0.0101637	0.0158008	0.939915	0.0257299	0.0197109	0.911876
NM_001038707_CDC42SE1	rs111644778	T	C	0.1295	0.0357514	0.00720636	5.53231e-05	-7.89247e-05	0.00943819	0.882279	0.00527559	0.00743674	0.851807	0.00519076	0.00754809	0.852533	0.0129713	0.00807947	0.832166
NM_001039479_AREL1	rs28879397	T	C	0.2513	0.0116195	0.00645897	0.689624	-0.00909124	0.0109377	0.726754	-0.0251677	0.00701983	0.0148353	0.00492484	0.00811953	0.788295	-0.00930615	0.0081977	0.705198
NM_001039577_CCNL2	rs80085251	C	A	0.1897	-0.0567507	0.0139519	0.00216381	0.0233039	0.0283425	0.91832	-0.00546314	0.0215518	0.914657	-0.0248494	0.0196225	0.886841	0.00074552	0.0192917	0.925607
NM_001039847_GPX4	rs189284579	G	C	0.04276	-0.00677407	0.00725845	0.527034	-0.0060714	0.0085864	0.546561	-0.0317528	0.00728448	0.000619667	-0.0173377	0.00929013	0.483012	-0.00932909	0.0121665	0.541004
NM_001039938_INTS6	rs35895576	C	A	0.35	-0.0088305	0.00752656	0.846106	-0.0129644	0.0185741	0.871895	-0.0015954	0.0100054	0.899516	0.0240935	0.00667668	0.0116419	0.0102191	0.00767932	0.823588
NM_001040021_CD14	rs139275095	C	T	0.08333	-0.0103074	0.0090108	0.848169	0.00213198	0.0123027	0.906299	-0.00860137	0.0152533	0.870023	-0.0407311	0.0118568	0.0164373	0.00727224	0.0231475	0.913749
NM_001040031_CD37	rs6509457	G	T	0.4817	0.0361945	0.00856668	0.00125611	0.00204067	0.00915195	0.952223	-0.0166556	0.0127598	0.935008	-0.0114713	0.0151819	0.9457	-0.00876607	0.0149154	0.949543
NM_001040057_FAM133B	rs71562818	T	C	0.1382	-0.00776504	0.0124904	0.770734	0.0249744	0.0231923	0.629488	0.0219152	0.0140621	0.604671	0.00727386	0.011807	0.665526	0.0439521	0.0119907	0.00860257
NM_001040059_CD68	rs12940753	T	C	0.3384	-0.00172164	0.00317516	0.923379	-0.0017582	0.00352251	0.924293	-0.00293712	0.00360505	0.918227	-0.00208792	0.00344941	0.922088	-0.0173494	0.00341589	3.14915e-05
NM_001040110_NRF1	rs2402954	G	T	0.199	-0.0110028	0.0167588	0.929719	-0.00248071	0.00697524	0.939421	0.00362267	0.0172192	0.936702	0.0563105	0.0149037	0.00632204	-0.0176474	0.01321	0.910769
NM_001040118_ARAP1	rs1877652	A	G	0.265	0.00752717	0.00670624	0.943734	-0.0432423	0.0111455	0.00372794	-0.000765519	0.00729331	0.957596	0.00110253	0.00728298	0.963411	0.00163533	0.00889702	0.963859
NM_001040181_CLDND1	rs73141916	G	T	0.1825	-0.003186	0.00485013	0.943696	0.00239167	0.00509608	0.940009	0.0188286	0.00502571	0.00635747	-0.00288845	0.00504104	0.945809	-0.00322067	0.00549514	0.945424
NM_001040443_PHF11	rs370220925	T	TA	0.1114	-0.00378675	0.0125484	0.883917	0.00930858	0.01049	0.883916	-0.0495515	0.013296	0.00766203	-0.0211345	0.0159965	0.845323	0.0027777	0.00991845	0.914239
NM_001040455_SIDT2	rs11216053	C	T	0.09375	0.0425247	0.0112931	0.00569819	-0.00309517	0.0120691	0.949257	0.0109641	0.0170891	0.922839	-0.010173	0.0143571	0.936204	0.00626017	0.0129424	0.926817
NM_001040613_TMEM70	rs1594759	C	T	0.08291	0.00806018	0.0016194	4.08092e-05	0.0041025	0.00502055	0.939771	0.000514265	0.00244689	0.94952	0.000595635	0.00226274	0.948518	0.00207964	0.00241595	0.939221
NM_001040697_UEVLD	rs211104	A	G	0.2835	0.00808095	0.0145499	0.904083	-0.00956398	0.01559	0.925985	0.0037048	0.011802	0.912199	0.00834395	0.0126204	0.90071	0.0563343	0.0149088	0.00570003
NM_001040874_HIST2H2AA4	rs34699046	CT	C	0.09877	-0.0010674	0.0075077	0.949405	-0.0049673	0.00702735	0.944803	0.00775503	0.00917564	0.925492	0.00387338	0.00765425	0.932483	0.0238612	0.00551234	0.000799873
NM_001042353_FAM110A	rs6049762	A	C	0.05528	-0.0527671	0.0133312	0.00327831	-0.0282254	0.0192046	0.667636	0.00317264	0.0188399	0.788882	-0.0223375	0.015355	0.66813	0.000774868	0.0211007	0.774708
NM_001042368_RALGDS	rs12350044	G	A	0.4016	0.0265604	0.00701701	0.0101752	0.0039145	0.00801029	0.169505	0.00566425	0.00595414	0.0961982	0.027062	0.00613458	0.000906058	0.00609237	0.00752572	0.115309
NM_001042404_CEP170	rs10926831	G	A	0.1301	-0.0082748	0.0107572	0.929647	-0.0105056	0.024492	0.941158	0.00415989	0.0137257	0.925534	0.0115615	0.0114637	0.907104	0.0738048	0.0179866	0.00198083
NM_001042414_PSPC1	rs35479542	T	TA	0.2542	0.000806809	0.00570206	0.175996	0.0115936	0.00952109	0.0366318	0.0099913	0.00567482	0.0134018	0.0336919	0.0046276	3.2256e-10	0.0244414	0.00528622	0.00111274
NM_001042432_CLN3	rs252354	C	T	0.3325	-0.00871689	0.00840535	0.908659	0.00188183	0.00688887	0.94451	-0.0438038	0.0106217	0.00159627	-0.00555418	0.00943377	0.918383	0.00316099	0.00874042	0.947462
NM_001042437_ST3GAL5	rs70953928	AGGTC	A	0.3503	-0.0265861	0.00734389	0.012516	0.00800047	0.00601513	0.790077	-0.0130974	0.0116004	0.789564	0.0148162	0.0116605	0.793239	0.00599734	0.0116067	0.843737
NM_001042461_TRAPPC5	rs62119436	A	G	0.1314	-0.068008	0.0137646	0.000104089	-0.0059512	0.0178546	0.927418	0.0205473	0.00971743	0.902488	-0.00695335	0.0177982	0.925733	-0.0101187	0.0180101	0.920965
NM_001042492_NF1	rs2321926	C	T	0.4975	-0.00104697	0.0077429	0.912083	0.0330107	0.0082521	0.00476246	-0.0160007	0.00755323	0.83142	0.00392507	0.00850243	0.88	-0.00274279	0.00818182	0.90082
NM_001042496_SLC12A6	rs347795	G	A	0.07398	0.026765	0.00619344	0.000989184	0.0197836	0.0145139	0.605784	-0.0126112	0.00932947	0.667298	0.0162975	0.0089717	0.588105	-0.00538485	0.010564	0.771076
NM_001042529_COASY	rs3809876	G	A	0.4297	0.0510263	0.0129248	0.00213356	0.0328311	0.0150202	0.183147	0.00216875	0.0155354	0.398995	0.00434642	0.0158245	0.370358	0.0341095	0.0176529	0.190355
NM_001042540_NCBP2	rs74203182	T	A	0.25	0.0076995	0.0105415	0.77774	-0.00505878	0.00913845	0.847462	0.049229	0.0118276	0.00199282	0.0154187	0.00841499	0.736074	-0.00832709	0.00915582	0.81756
NM_001042573_ENGASE	rs34879184	C	T	0.2125	0.0200233	0.0184714	0.055586	-0.00251171	0.0106377	0.280685	0.0629655	0.0176183	0.0076344	0.0929687	0.0133011	4.01368e-10	0.0410322	0.0154698	0.00918756
NM_001042574_CRTC3	rs9944277	C	A	0.236	-0.0417827	0.00906541	0.000213129	-0.0133803	0.016882	0.963869	0.00293085	0.0144714	0.976335	0.00551101	0.0133551	0.97605	0.0100649	0.0174783	0.973742
NM_001042724_NECTIN2	rs34768259	A	G	0.0625	-0.00305363	0.0210856	0.79058	-0.059673	0.0136536	0.000567171	-0.0335004	0.0287106	0.731351	-0.0216063	0.0258736	0.745537	-0.0284623	0.021811	0.726738
NM_001047_SRD5A1	rs274648	G	T	0.48	-0.0134443	0.00314377	0.000870799	-0.0039794	0.00425651	0.781388	-0.000306593	0.00327019	0.828036	-0.00389382	0.00342664	0.774089	-0.00313589	0.00327186	0.780449
NM_001066_TNFRSF1B	rs2790838	A	G	0.2989	-0.014194	0.00328011	0.00105633	-0.00209389	0.00539576	0.829538	0.00489875	0.00293723	0.796641	-0.00419919	0.00269827	0.778116	-0.000446728	0.00299934	0.845659
NM_001077397_IRF2BP2	rs12078460	A	C	0.1325	0.00582665	0.00403221	0.8014	-0.0218881	0.00466707	0.000256355	-0.00342971	0.0056595	0.805262	0.00233303	0.0065361	0.874091	-0.014243	0.0072634	0.759862
NM_001077665_AGAP6	rs981404	A	T	0.3065	-0.0616544	0.0152662	0.00484323	0.0468927	0.0201682	0.583324	-0.0111889	0.0168972	0.664183	-0.0173186	0.0126205	0.605599	-0.000149021	0.0132397	0.744279
NM_001078166_SRSF1	rs139943870	T	TAAC	0.225	0.00317064	0.000781799	0.00875485	0.00103552	0.00206572	0.737357	-4.57779e-05	0.00109004	0.802664	-0.000849114	0.000983702	0.713226	-0.00320864	0.00119854	0.611626
NM_001079537_TRAPPC6B	rs111472011	A	G	0.1175	0.0233878	0.0167801	0.402439	0.0105308	0.0142125	0.452314	0.0187223	0.0190342	0.429546	0.0749459	0.0166006	0.000245884	0.0277449	0.0165355	0.390494
NM_001079559_HNRNPUL2	rs143009848	G	GTA	0.4882	-0.000700837	0.00368372	0.961376	0.0201653	0.0055266	0.00735008	0.000745718	0.00357661	0.952116	-0.00142555	0.0035715	0.959109	0.0012107	0.0043413	0.950383
NM_001079691_N4BP2L1	rs142191410	CTTGTT	C	0.1225	0.00266335	0.00235772	0.623533	0.00182489	0.00287773	0.675489	0.00355322	0.00201258	0.580401	-0.0109362	0.00283182	0.00667178	0.00410328	0.00220383	0.575629
NM_001079804_GAA	rs3829605	C	T	0.355	-0.00787778	0.0109091	0.845438	-0.0458343	0.00991534	0.000469929	0.00883723	0.0166259	0.883564	0.0349736	0.0158278	0.813639	-0.0183813	0.0195155	0.835891
NM_001079809_TMEM183B	rs74139916	T	C	0.1105	0.0132619	0.014469	0.829996	0.0752708	0.019024	0.00269294	0.0219478	0.0211386	0.826021	-0.00259291	0.0183291	0.881722	0.0129943	0.0195159	0.839499
NM_001080124_CASP8	rs139805661	C	CT	0.2429	0.0122075	0.0134927	0.696065	0.0441264	0.0117225	0.00500704	0.0141336	0.015938	0.697122	0.0209171	0.0169416	0.679484	0.00824091	0.0197207	0.73016
NM_001080391_SP100	rs13004065	G	A	0.4615	-0.00373383	0.00824149	0.962161	0.0183914	0.004537	0.00182813	0.00576712	0.00715074	0.944586	-0.000125431	0.00729912	0.960008	-0.00247263	0.00669102	0.96395
NM_001080424_KDM6B	rs34083412	TA	T	0.3021	0.000867294	0.00908561	0.944282	-0.00286502	0.0116072	0.950646	-0.0110425	0.00831126	0.921226	0.0263838	0.006899	0.00505934	0.00199892	0.00819237	0.939852
NM_001080435_WHAMM	rs146389237	C	CT	0.4139	-1.80985e-05	0.00185232	0.911636	0.0012011	0.00235493	0.920541	-0.001504	0.00234394	0.8865	-0.00694207	0.00187241	0.00685295	-0.00213709	0.00206927	0.874318
NM_001080453_INTS1	rs138548876	G	GTGA	0.3351	0.0423968	0.00927043	0.000236678	0.00792978	0.0137198	0.948448	0.0103782	0.0133006	0.945583	-0.00138442	0.0118574	0.961005	0.00173408	0.0140461	0.95627
NM_001080475_PLEKHM3	rs7577838	A	G	0.125	-0.0364007	0.0078958	0.000354312	0.0292188	0.0196544	0.890562	0.0158385	0.0138389	0.898666	0.0142375	0.00982065	0.891325	-0.00012726	0.0144639	0.935866
NM_001080495_TNRC18	rs187898320	A	G	0.0483	-0.0745882	0.0169129	0.00060708	-0.00368553	0.0304346	0.811548	-0.0341626	0.0257607	0.74619	0.0148736	0.031195	0.861757	-0.0423503	0.0273698	0.740273
NM_001080497_MEGF9	rs10984913	A	G	0.2247	-0.00607081	0.00763356	0.940986	0.0058614	0.0131087	0.961884	-0.0376858	0.00889084	0.000958829	-0.0028393	0.010498	0.950372	-0.000883153	0.0116156	0.954463
NM_001080517_SETD5	rs279561	A	G	0.2366	0.0195391	0.00493781	0.00264829	-0.00147956	0.00810568	0.964257	9.48489e-05	0.00599212	0.960125	0.00237767	0.00461968	0.950482	-0.000576769	0.00629179	0.962317
NM_001083112_GPD2	rs5835669	G	GTAGA	0.3174	-0.0470569	0.0115421	0.00238317	-0.0149124	0.0105765	0.431788	-0.00756357	0.0121792	0.514526	0.0248576	0.0119473	0.438866	-0.0194084	0.0133835	0.42903
NM_001083590_TMEM214	rs56218622	G	GTA	0.08743	-0.0379651	0.0184295	0.443313	0.00804217	0.0243624	0.698378	-0.0670007	0.0173645	0.00513107	-0.0254199	0.0184248	0.473657	0.0182933	0.019453	0.625946
NM_001083601_NAA60	rs56001810	C	A	0.2214	0.00127259	0.0126202	0.97171	-0.0668159	0.0163209	0.00144719	0.00195501	0.014395	0.972272	0.00168334	0.0159801	0.971765	-0.0047475	0.0144987	0.965119
NM_001084_PLOD3	rs72120171	C	CT	0.425	0.00276156	0.00937985	0.891003	-0.0108604	0.0144343	0.904576	0.0136075	0.0138506	0.866558	0.00777427	0.0104274	0.873727	0.0476468	0.0117567	0.0023242
NM_001085457_CBWD6	rs74593649	A	C	0.05357	0.0160424	0.0206989	0.132241	0.0493532	0.0122941	0.00285603	0.0319293	0.0239321	0.0655842	-0.00281498	0.0206277	0.337536	0.0889958	0.0243002	0.0118322
NM_001085464_CTNND1	rs1704778	T	G	0.09645	0.0376295	0.00755161	1.28462e-06	0.00589398	0.0134493	0.124166	0.0419735	0.013155	0.000448419	0.0452421	0.011975	0.000126501	0.0222523	0.0151715	0.0239486
NM_001085471_FOXN3	rs76165070	T	A	0.06853	-0.0131029	0.0133047	0.889289	0.0771279	0.0184433	0.00146476	-0.00405967	0.0151144	0.916133	0.021014	0.0141015	0.851379	0.00781165	0.0146351	0.878655
NM_001090_ABCF1	rs202165362	C	CAAAAAAAAAA	0.1566	0.00406408	0.00841161	0.903899	-0.0183463	0.0136041	0.829409	-0.0280472	0.0069828	0.00259207	-0.0052518	0.00694618	0.847345	-0.00137824	0.00739105	0.873423
NM_001097612_GPR89A	rs1284539	G	A	0.1926	-0.00177865	0.0132847	0.894647	-0.00658576	0.0169541	0.883361	-0.00162875	0.01442	0.895626	-0.0184213	0.0167741	0.858945	-0.0614958	0.0163247	0.0060163
NM_001097613_GPR89A	rs1284539	G	A	0.1926	-0.00263334	0.0189855	0.881493	-0.0149505	0.0236422	0.859026	-0.00779478	0.0231229	0.871852	-0.0234251	0.023818	0.846565	-0.0786422	0.0207061	0.00528728
NM_001097615_POLR2J3	rs145246208	AAAAG	A	0.09848	-0.00430001	0.00913633	0.905253	0.0161095	0.0126931	0.895184	-0.050821	0.0128845	0.0036107	-0.0105475	0.0120411	0.892112	0.0056374	0.013498	0.927321
NM_001098204_HNRNPF	rs61845676	G	C	0.0725	0.0153898	0.00610598	0.572617	-0.0268288	0.00716866	0.0171796	-0.00617211	0.00646765	0.652509	-0.00274801	0.00580319	0.704054	0.00241487	0.00545458	0.747676
NM_001098504_DDX17	rs200788253	C	T	0.3138	0.00841958	0.00508242	0.798008	-0.00346093	0.00542377	0.86865	0.000755032	0.00578094	0.865223	0.0185862	0.00451701	0.00225603	-0.00628046	0.00483209	0.829724
NM_001098540_HPSE	rs202003297	T	G	0.04658	-0.0153389	0.0204367	0.938067	0.00283373	0.0145906	0.943113	0.00656964	0.0228601	0.940547	-0.0204241	0.0184906	0.929091	0.0625294	0.0155182	0.00269733
NM_001098612_SIGLEC14	rs8112841	C	T	0.1821	-0.0681446	0.0164863	0.00141138	0.00195163	0.0135322	0.942677	-0.01018	0.0191212	0.92396	-0.00879784	0.0155785	0.923172	-0.011797	0.0188821	0.921791
NM_001098621_TMEM251	rs11160138	C	T	0.2553	0.000575711	0.00115234	0.782129	-0.000258497	0.00317568	0.826327	0.00278875	0.00168224	0.73291	0.000635614	0.00134048	0.783783	0.00695409	0.00172096	0.00267269
NM_001098625_JKAMP	rs12885153	T	A	0.3015	6.30467e-05	0.00408735	0.908763	-0.0069776	0.00660577	0.871293	-0.00369353	0.00521291	0.880931	9.75816e-05	0.00575499	0.908808	-0.0260358	0.00641383	0.00218086
NM_001098638_RNF169	rs514534	C	G	0.12	0.0246555	0.0129622	0.297286	-0.00933348	0.00878053	0.547547	0.0257148	0.0135834	0.297542	0.0130959	0.0118062	0.339483	0.0518401	0.00983048	1.18036e-05
NM_001098728_GTF2H2C	rs112909078	CT	C	0.2283	0.00794786	0.0108683	0.87583	0.0744363	0.0185649	0.00235045	-0.0132532	0.0147928	0.899568	0.00898589	0.0128317	0.876822	0.0140395	0.0165915	0.872135
NM_001098784_FAM89B	rs185195118	C	G	0.095	-0.000451539	0.0256575	0.881657	0.0747921	0.0321816	0.777088	0.00999211	0.0304715	0.866893	-0.112938	0.0279075	0.00577761	0.0263404	0.0395487	0.843809
NM_001098785_FAM89B	rs185195118	C	G	0.095	0.00322053	0.0263857	0.837155	0.0939193	0.0376802	0.693413	0.0159526	0.0314417	0.800639	-0.112004	0.0285675	0.0113293	0.019925	0.0342109	0.793858
NM_001098787_BET1L	rs35381877	TCCTG	T	0.09167	0.00245796	0.0149043	0.800963	-0.00107595	0.0275241	0.780253	-0.00938985	0.0158455	0.731754	-0.0313284	0.0160832	0.672681	-0.0719212	0.0176875	0.00308937
NM_001099402_CCNK	rs377315714	T	TAAAAAAAAAAAAAA	0.486	-0.011341	0.00713113	0.756067	0.00786207	0.00732883	0.823224	-0.00784142	0.00834192	0.776863	-0.0321032	0.00715241	0.000446418	-0.0034105	0.0065987	0.798947
NM_001099406_SLC39A6	rs60204320	GA	G	0.04444	-0.00402089	0.009743	0.917749	0.0163033	0.0116301	0.850181	-0.000799202	0.0124986	0.903233	0.0404134	0.0103287	0.00369533	0.00589956	0.0122447	0.878094
NM_001099409_EHBP1L1	rs56985040	GA	G	0.2485	-0.0023834	0.0108441	0.900121	-0.00880475	0.012067	0.883024	-0.00437149	0.00941929	0.891286	-0.0396717	0.00935686	0.000946821	-0.012409	0.0128157	0.876875
NM_001099415_POM121C	rs71207782	A	G	0.4495	-0.00528005	0.00721474	0.646674	-0.0419097	0.00995602	0.00120477	-0.0122509	0.00911194	0.605807	-0.010756	0.00719182	0.599102	0.0134623	0.0100589	0.676569
NM_001099669_HIGD1A	rs6800808	T	C	0.1275	0.00184408	0.00286844	0.9428	0.000619694	0.00357348	0.951674	-0.013346	0.00334827	0.00279116	-0.00260956	0.00264399	0.922477	0.00223708	0.00407496	0.945426
NM_001099693_RPL31	rs13414053	C	T	0.05808	0.000443701	0.001643	0.91229	0.00122317	0.00133043	0.889884	-0.00175325	0.00182758	0.903124	-0.00237781	0.00183327	0.891832	0.00846894	0.00199147	0.00134966
NM_001100168_CCR5	rs72893388	G	A	0.065	-0.0180841	0.00365412	9.1242e-05	0.0149271	0.00768589	0.891087	-0.00772612	0.010658	0.906841	0.00871759	0.0087217	0.913217	-0.004868	0.00663242	0.906585
NM_001100399_PDS5A	rs114982735	A	G	0.0675	0.00258408	0.0121279	0.934021	0.0235576	0.0185042	0.900693	-0.0742261	0.0182255	0.00223301	-0.0125002	0.016022	0.898544	-0.0132223	0.0189718	0.900952
NM_001100400_PDS5A	rs7655962	T	A	0.227	-0.00423734	0.00417737	0.898832	-0.00578998	0.00458933	0.89507	-0.0220858	0.00450371	6.55564e-05	-0.000934933	0.00487174	0.918853	0.00120235	0.00622296	0.931714
NM_001100409_SENP6	rs36099619	C	CT	0.4626	-9.90272e-05	0.00114076	0.645314	-0.00857181	0.00208448	0.00433572	0.00260555	0.00122691	0.319133	0.000855406	0.0012155	0.477535	0.00344675	0.00127564	0.299376
NM_001100626_ERLIN1	rs11498553	T	C	0.1243	-0.0122048	0.0267073	0.853556	-0.0357816	0.0265218	0.82019	0.0302254	0.0312361	0.866936	-0.115342	0.0288915	0.00282671	-0.0127082	0.0240411	0.849993
NM_001100814_PIP4P1	rs199802754	A	G	0.05172	-0.00383964	0.0101382	0.782879	-0.0173616	0.0137342	0.737171	-0.00932887	0.012591	0.760262	-0.0417452	0.0106415	0.00309709	-0.0111805	0.0142475	0.757826
NM_001100816_MED7	rs57900995	TTC	T	0.2403	-0.0054101	0.0159054	0.965572	-0.0146852	0.0121919	0.957475	-0.000964532	0.0202565	0.969435	-0.0771701	0.0147968	1.45353e-05	0.00927197	0.014889	0.97377
NM_001100819_MOB4	rs113337711	GTGTTTT	G	0.48	-0.00110937	0.00263056	0.894903	0.0019122	0.00393852	0.920734	-0.00360943	0.0028245	0.869313	0.00183051	0.00320874	0.916822	-0.0104023	0.00257356	0.00256703
NM_001100874_SLC9B1	rs56265926	A	G	0.16	0.00014178	0.0071696	0.971323	0.0121263	0.00268086	0.00026085	0.00324112	0.00500088	0.963491	-0.000628581	0.00528092	0.973295	0.000840685	0.00469491	0.969135
NM_001101653_COMMD9	rs639673	C	T	0.07107	0.0280249	0.00736388	0.0356838	-0.0124619	0.0394825	0.430706	0.00604311	0.00628234	0.137027	0.0241659	0.00515662	0.00105721	-0.0293948	0.0465007	0.508836
NM_001105568_KIF13A	rs73375206	A	G	0.1025	0.0131924	0.0178479	0.924213	0.0829017	0.0205348	0.00246036	-0.010913	0.027164	0.943701	-0.0132662	0.0252475	0.939846	-0.0291503	0.0216035	0.91805
NM_001111036_ACP5	rs12459555	T	G	0.241	0.0302922	0.00605326	0.000105773	-0.0081059	0.00927867	0.779373	-0.000340078	0.0146763	0.80088	0.0353063	0.0149102	0.673443	-0.0248711	0.0154595	0.719663
NM_001112736_FAM208A	rs79600744	A	C	0.2825	0.00794252	0.00545453	0.068348	0.0114418	0.0202619	0.173019	0.0149313	0.00470699	0.0312447	0.0211797	0.00480266	0.000387647	0.00362736	0.00501596	0.146613
NM_001113239_HIPK2	rs10258970	T	A	0.441	-0.00015264	0.000287937	0.988774	0.127815	0.0217615	6.09466e-07	-0.0174012	0.0106476	0.983943	-0.00643885	0.00545755	0.985547	-0.00497331	0.0271536	0.990777
NM_001113324_TEN1	rs113911529	G	A	0.06021	0.00745255	0.0278527	0.638385	0.154934	0.0331908	0.000345028	-0.00547189	0.0357606	0.695145	0.0310543	0.0353608	0.576977	0.0975842	0.0400223	0.522078
NM_001113491_SEPT9	rs377325340	A	G	0.07337	-1.95647e-05	0.0115135	0.954799	-0.0136852	0.0203295	0.941445	-0.0427054	0.0100111	0.000858329	0.0030464	0.00917396	0.962492	-0.00696432	0.0122609	0.943246
NM_001114_ADCY7	rs4785394	T	C	0.2686	0.0171588	0.00389678	0.00199417	-0.00512704	0.0054325	0.698554	0.0067312	0.00663684	0.658359	-0.0188257	0.00719014	0.59711	0.0046019	0.00765382	0.698273
NM_001114171_FOSB	rs2199576	A	G	0.3656	0.0157316	0.0105401	0.91607	-0.00100635	0.0103504	0.945629	0.0445547	0.00933711	0.000124516	-0.00196866	0.00993431	0.948435	0.00226874	0.00860806	0.936212
NM_001114173_CTSC	rs112010889	A	C	0.065	0.00133435	0.00251129	0.861623	0.00213841	0.00195566	0.84162	0.000326844	0.00188065	0.878241	0.00685946	0.00183494	0.00591497	0.000823009	0.00194228	0.866206
NM_001114403_UPK3BL1	rs201033067	GA	G	0.0825	0.00808982	0.0124278	0.935188	0.0712114	0.0172491	0.00164301	-0.0264407	0.0214587	0.931134	-0.0128406	0.0165739	0.941474	0.000474257	0.0217104	0.950921
NM_001114938_CCDC17	rs11211032	A	C	0.2312	-0.00198968	0.0178574	0.954596	-0.0784828	0.0192315	0.00184116	-0.00271756	0.0159335	0.953261	0.0238392	0.0198786	0.94215	-0.00454804	0.0131349	0.949381
NM_001115113_WDR26	rs7515821	C	T	0.1332	0.00416397	0.00283654	0.407375	0.00357702	0.00530401	0.51533	0.00776572	0.00284689	0.318871	-0.0077995	0.00223606	0.0384549	0.000440748	0.00268563	0.613434
NM_001122823_GTF3C5	rs55785906	G	C	0.103	0.0012154	0.0107662	0.967537	-0.000696104	0.031495	0.965186	-0.0711802	0.0162837	0.000541968	-0.00186496	0.0145125	0.963385	-0.011385	0.0171245	0.955387
NM_001122957_BCKDK	rs13336235	A	G	0.1718	0.0112785	0.0064682	0.765258	-0.00607958	0.0128458	0.821991	-0.02269	0.00642063	0.0176756	-0.00675158	0.00778684	0.795718	0.00809442	0.0111037	0.827573
NM_001123329_ZBTB1	rs146441738	A	AC	0.1641	0.00296187	0.00427275	0.833125	-0.0251245	0.00653969	0.00601591	0.00440887	0.00550745	0.82517	-0.0101234	0.00615541	0.762027	0.00972897	0.00760597	0.793751
NM_001123391_TBC1D3	rs2411164	T	C	0.1158	0.0544684	0.013386	0.00452242	-0.0111987	0.0196261	0.855666	-0.0405113	0.0181477	0.787088	-0.0117824	0.0175198	0.849167	0.00496342	0.0181314	0.867259
NM_001123392_TBC1D3H	rs3785466	T	C	0.1486	-0.0371602	0.0139798	0.254145	-0.014662	0.0184655	0.359547	-0.00842822	0.0158147	0.398162	-0.0551223	0.0141825	0.00632319	0.00288929	0.0178993	0.535441
NM_001124_ADM	rs5789673	AT	A	0.3882	0.000928375	0.00884423	0.95936	0.00161226	0.00897156	0.957807	0.0263411	0.00602289	0.00071619	-0.00911658	0.00624624	0.943192	-0.000490237	0.00669722	0.963131
NM_001126_ADSS	rs9728058	C	G	0.4749	0.00211797	0.00592878	0.966576	-0.0357321	0.00907632	0.00264192	-0.00154306	0.00654524	0.956924	-0.00215805	0.00580484	0.95436	-0.000409775	0.00643902	0.960212
NM_001126106_SLC7A7	rs71425057	GT	G	0.2099	-0.00243846	0.00637006	0.934214	0.00115303	0.00798415	0.950234	0.00193548	0.00357462	0.939483	0.00375492	0.00320457	0.921933	-0.0104491	0.00268903	0.00450913
NM_001126111_OSGIN2	rs35515066	A	AT	0.4425	0.00570575	0.00389761	0.394732	0.00780278	0.00496463	0.389534	0.00420073	0.00276414	0.39195	0.00972644	0.00220039	0.000390585	-0.0018055	0.00308151	0.67853
NM_001126181_NRGN	rs61908614	G	C	0.0575	-0.0488233	0.026411	0.558922	-0.0140828	0.0275496	0.649009	0.00663625	0.0281412	0.742926	-0.0150981	0.0203254	0.626051	-0.0684922	0.0197068	0.0171673
NM_001127194_CNBP	rs75754489	C	G	0.1321	0.00246142	0.000525845	0.000162038	0.00113371	0.00127977	0.924325	0.000562203	0.000840088	0.928111	0.000471464	0.000742398	0.928763	-0.000427146	0.000724484	0.951859
NM_001127213_LY6E	rs150406849	C	CTCAT	0.4684	0.00376301	0.00546833	0.874458	-0.00163781	0.00460682	0.844898	-0.0242744	0.00631212	0.00466793	-0.0104085	0.0100873	0.813282	-0.00611707	0.0056502	0.811453
NM_001127235_GPBP1	rs6872898	T	C	0.05076	0.0130151	0.00312518	0.00249276	-0.0023367	0.00369766	0.838515	-0.00229383	0.00334221	0.834544	-0.00630447	0.00319571	0.768539	0.00325104	0.00260097	0.784025
NM_001127361_RNF19B	rs16835832	C	G	0.05838	0.0412123	0.00995846	0.00186302	-0.00678273	0.00775272	0.682915	-0.00508329	0.00834357	0.723846	0.0130914	0.00802412	0.527195	0.0145764	0.00802605	0.520442
NM_001127460_PAN2	rs2657913	G	C	0.2088	0.00926928	0.00238864	0.00613804	-0.00062988	0.00113484	0.869544	-0.0179341	0.0269187	0.863454	-0.0311366	0.0315417	0.847289	-0.0046998	0.00264581	0.819019
NM_001127491_ITGB2	rs7279913	G	A	0.1352	0.0389351	0.00948896	0.00183486	0.00886108	0.0120133	0.87327	-0.00889775	0.015181	0.913763	0.00214259	0.0163827	0.897155	0.0348938	0.0277574	0.859311
NM_001127605_LIPA	rs1412445	T	C	0.3342	-0.00344434	0.00521875	0.910338	1.48493e-05	0.00698374	0.898941	0.015129	0.00938479	0.849883	0.0596637	0.0129901	0.000290074	0.00625914	0.00856667	0.86939
NM_001127617_ALDOA	rs4788141	T	G	0.1745	0.0140488	0.00348355	0.00236618	3.87847e-05	0.00436862	0.946614	-0.00191723	0.00434093	0.948687	-0.00374791	0.00398389	0.934808	0.00409405	0.00450476	0.924291
NM_001127641_LAMB3	rs11119169	T	C	0.2041	0.0126638	0.0189428	0.945081	-0.027744	0.0213016	0.917527	0.00621081	0.0187638	0.954343	-0.0704559	0.0160647	0.000611709	-0.00171985	0.0181256	0.942184
NM_001127716_ETFA	rs200093221	G	A	0.03093	-0.0176658	0.0210029	0.844373	-0.0333913	0.0359647	0.839909	0.0920916	0.0233006	0.00456671	-0.0279697	0.0286048	0.837478	-0.0529705	0.0320968	0.811727
NM_001128303_LACC1	rs2589309	G	A	0.4141	-0.00615176	0.00499843	0.775661	0.00763915	0.00651248	0.740805	0.00784688	0.00563871	0.731763	0.0182236	0.00453248	0.00279414	-0.00517448	0.00675724	0.81329
NM_001128617_REPS1	rs200493678	TA	T	0.1656	-0.00532777	0.0030712	0.100079	0.0116324	0.0266747	0.461394	-0.00964665	0.00381153	0.0808919	-0.0137346	0.00303398	0.000147488	-0.00499607	0.00365988	0.121772
NM_001128843_TNIP3	rs6846553	T	C	0.475	0.00302203	0.0132671	0.26018	0.0374071	0.0115828	0.000214012	0.0417696	0.0043361	1.58702e-22	0.0393441	0.00382781	2.95677e-25	0.0406871	0.00332672	1.65735e-34
NM_001128844_SMARCA4	rs111936202	A	G	0.3981	-0.00141102	0.0131916	0.338254	-0.0140984	0.0156003	0.192495	-0.0510456	0.0125009	0.000938263	-0.0321224	0.013543	0.105991	-0.0324533	0.0177996	0.12017
NM_001128921_MARK3	rs750062	G	A	0.4795	0.0196108	0.00491414	0.00255969	0.00103919	0.00607987	0.904043	-8.75985e-05	0.00465239	0.911913	0.00458384	0.00435632	0.875879	0.002893	0.00418641	0.885529
NM_001130_AES	rs10423793	T	C	0.4515	0.00659069	0.00537739	0.77133	-0.005586	0.00522376	0.82528	0.0027129	0.00777892	0.815037	0.0307262	0.00713898	0.000900253	0.010576	0.00807142	0.7686
NM_001130020_ATP6V0A1	rs9906334	G	T	0.4967	-0.00526427	0.00410974	0.92837	-0.00368411	0.00602773	0.942983	0.0284542	0.00678468	0.0014814	-0.000559684	0.00457494	0.956059	-0.00760159	0.00790106	0.934663
NM_001130072_EPN1	rs10418020	C	T	0.4672	-0.0127775	0.0122207	0.893268	0.0103454	0.0157533	0.881679	0.00819612	0.0147385	0.885331	0.00982013	0.0140745	0.880247	0.0596585	0.0147997	0.00257219
NM_001130079_MOV10	rs200154060	T	C	0.1378	-0.0244082	0.0191915	0.757785	-0.0383419	0.00913007	0.00164519	-0.017457	0.0177593	0.770516	0.00270373	0.024988	0.847139	0.021468	0.0120149	0.762683
NM_001130099_KIFC3	rs12923917	G	C	0.3079	0.00246892	0.0110148	0.92745	0.00363476	0.0113854	0.924602	0.0486962	0.0121166	0.00231332	0.014142	0.0141687	0.90807	-0.00320676	0.00964794	0.945538
NM_001130183_DNAJA4	rs145687803	C	T	0.07179	0.0539762	0.0209315	0.0764619	0.0440144	0.0212871	0.0849501	0.104648	0.0231388	0.000169445	0.0209656	0.0254571	0.176628	-0.00771886	0.0215363	0.438792
NM_001130410_ACAA1	rs113291279	A	G	0.09439	0.0309051	0.0229158	0.846253	0.0342063	0.0309019	0.855747	0.0399332	0.0321259	0.850212	-0.0287448	0.0324068	0.855976	-0.136159	0.0313728	0.00109607
NM_001130445_ITPRID2	rs10178686	G	A	0.3827	-0.0147406	0.00882557	0.327545	0.0323904	0.00899907	0.0137515	-0.0295634	0.0121087	0.26708	0.0181924	0.0108536	0.309316	0.00128859	0.0114478	0.577983
NM_001130524_AP1M1	rs387057	T	C	0.4384	-0.0458804	0.0119788	0.00506922	0.00560367	0.0121591	0.944969	0.0127465	0.0134959	0.932418	0.000392002	0.0108767	0.95332	0.0132177	0.0140434	0.932337
NM_001130679_EIF4E	rs60066503	A	C	0.08929	0.00118633	0.000914961	0.692211	0.00390842	0.00107193	0.00784032	0.000740773	0.0011444	0.727904	3.25026e-05	0.00122012	0.780084	0.0012526	0.00114572	0.701126
NM_001130701_STYX	rs76775289	C	T	0.09645	0.0974062	0.019711	5.0973e-05	0.0182593	0.0217941	0.93468	-0.000173446	0.0252699	0.950405	0.0254956	0.0232654	0.931488	-1.2892e-07	0.0236406	0.950249
NM_001130709_RUFY3	rs10019275	C	T	0.1425	0.00962094	0.0206455	0.921929	0.11068	0.0271687	0.00180183	-0.00519603	0.0288479	0.941521	-0.00662218	0.0270395	0.94364	0.0303256	0.0268705	0.907483
NM_001130716_PLAC8	rs75173460	A	C	0.03804	-0.00364656	0.00665067	0.372342	0.0154417	0.0141955	0.0505727	0.00933125	0.00234976	8.85915e-05	0.0109359	0.00203716	3.14209e-07	0.00633682	0.00179962	0.000210429
NM_001130841_RTCA	rs10157963	G	T	0.395	-0.0144371	0.00615837	0.754975	0.0691581	0.0128701	2.00276e-05	-0.0129763	0.00777869	0.768849	-0.00492627	0.00632445	0.811	-0.00850087	0.00585163	0.776256
NM_001130929_STMP1	rs75976445	CCT	C	0.0975	0.0117247	0.00826467	0.604259	-0.00295313	0.00563612	0.783205	0.00981369	0.00590395	0.596556	0.0216821	0.00463261	0.000176394	0.00450114	0.00504236	0.631159
NM_001130968_ZNF385A	rs142340577	T	C	0.112	0.000246746	0.00359189	0.855883	-0.00333079	0.00292593	0.797471	-0.0107919	0.0057737	0.78373	0.00984995	0.0174068	0.887464	-0.0835364	0.0156977	1.58445e-05
NM_001130996_HMGCR	rs10051260	A	G	0.139	0.0256991	0.00741007	0.0174492	-0.0111203	0.0151541	0.895464	0.00693545	0.00893588	0.879255	-0.00872621	0.00754706	0.876465	0.00170049	0.00994176	0.905612
NM_001131007_TMEM131L	rs2289318	C	G	0.1935	-0.007496	0.015949	0.905401	-0.0165791	0.0122404	0.882978	-0.0609327	0.013943	0.000738867	0.0150386	0.0165659	0.912454	0.0168082	0.0217249	0.917517
NM_001134337_RNF24	rs16989445	A	G	0.1158	0.0362401	0.00797296	0.000325508	-0.010878	0.00915569	0.953802	-0.00245687	0.0109249	0.970421	-0.00807826	0.0122737	0.962361	0.00865757	0.0126839	0.954687
NM_001134338_RNF24	rs16989445	A	G	0.1158	0.0362401	0.00797296	0.000325508	-0.010878	0.00915569	0.953802	-0.00245687	0.0109249	0.970421	-0.00807826	0.0122737	0.962361	0.00865757	0.0126839	0.954687
NM_001134364_MAP4	rs149757465	C	CAAAA	0.43	0.027306	0.00493785	1.45462e-07	0.0194968	0.00883322	0.00694648	0.0144243	0.00556132	0.00385868	0.014588	0.00548181	0.00354371	0.00365521	0.00466898	0.0783416
NM_001134432_AZI2	rs112698507	GT	G	0.06216	-0.0558206	0.0376447	0.308236	0.0927325	0.0375135	0.269591	-0.137466	0.0337733	0.00286862	0.0519893	0.0398373	0.389929	-0.0566845	0.0394793	0.312773
NM_001134433_AZI2	rs112698507	GT	G	0.06216	-0.0558117	0.0393509	0.36224	0.0908162	0.0377879	0.326428	-0.143113	0.0341187	0.00191278	0.0504894	0.0403914	0.444927	-0.0591333	0.039973	0.356758
NM_001134485_TOMM5	rs10814643	C	T	0.4171	0.00688759	0.00868336	0.752556	-0.00395042	0.0104061	0.84489	0.0347513	0.0083658	0.00187025	0.0132638	0.00727857	0.716026	0.00191414	0.00904302	0.792584
NM_001134870_PPP1R18	rs112320574	A	T	0.11	0.0091843	0.00973375	0.762016	0.0118517	0.00909792	0.747934	0.0330813	0.00810598	0.00196739	-0.0049766	0.0084039	0.853244	0.00859354	0.010187	0.766795
NM_001135036_TVP23C	rs7218353	A	C	0.07576	-0.0129764	0.00733427	0.466213	0.0117191	0.00958836	0.598951	-0.0306105	0.00751319	0.00196571	-0.00623115	0.00919426	0.54493	-0.0109543	0.00792275	0.48424
NM_001135055_TKT	rs140838723	CCAAA	C	0.2194	-0.0148664	0.0162179	0.206619	-0.087466	0.0210841	0.00095219	-0.0244954	0.0160948	0.14191	0.0245668	0.0161974	0.294778	-0.0554327	0.0212846	0.102868
NM_001135095_FNDC3B	rs112519337	A	G	0.1175	-0.000149543	0.00840985	0.419702	0.0168103	0.0103324	0.185443	0.00742567	0.00865815	0.254936	0.0186202	0.0083818	0.163754	0.035173	0.00911321	0.00274172
NM_001135146_SLC39A8	rs13150344	A	G	0.1025	0.0112323	0.00851659	0.892934	-0.00303751	0.00800957	0.917018	-0.0197839	0.00537072	0.00915667	0.00517815	0.00630136	0.908945	0.00194272	0.00707248	0.930128
NM_001135218_TAF12	rs9438602	G	A	0.3477	0.00173728	0.0108562	0.932839	0.00874305	0.0151119	0.919716	-0.0146842	0.0140947	0.919195	0.0445806	0.0123327	0.00941509	-0.000304399	0.019035	0.938607
NM_001135256_RBBP4	rs1845395	A	G	0.3668	-0.00198979	0.0116071	0.899878	0.0428457	0.01831	0.834442	0.00395226	0.0149676	0.905928	-0.0519372	0.0118357	0.00164334	0.00873263	0.0174907	0.893376
NM_001135642_INPP5K	rs112838220	G	A	0.1168	0.078008	0.0181029	0.000790462	0.018475	0.0261409	0.907423	0.0290725	0.0243239	0.897507	-0.0061484	0.0235454	0.937906	-0.00584457	0.0229195	0.937682
NM_001135643_DCTN4	rs1864934	C	G	0.1985	0.0323172	0.00641416	3.43693e-05	-0.00641305	0.010005	0.982116	-0.0046715	0.00807374	0.982643	-6.60677e-05	0.00693693	0.984485	-0.0086393	0.00763085	0.978381
NM_001135652_EIF2AK2	rs35301907	G	A	0.2525	0.010685	0.00494612	0.472359	0.000427292	0.00255409	0.619702	0.0116067	0.00293511	0.00388527	0.00495599	0.00491265	0.52401	0.00017814	0.00217083	0.632327
NM_001135663_RAB29	rs823094	G	T	0.335	-0.00117544	0.012524	0.286228	0.0357322	0.0140497	0.00501808	0.0704825	0.0135574	1.10092e-05	0.0488467	0.0120213	0.00149581	-0.00477151	0.0117528	0.376615
NM_001135694_VDAC3	rs6996696	A	C	0.2904	-0.00717935	0.00559144	0.470224	0.00236137	0.00779046	0.530952	-0.0038168	0.00670359	0.607487	0.0134521	0.00521627	0.306412	0.0191965	0.00548046	0.0288467
NM_001135699_YWHAZ	rs16867742	A	G	0.06701	0.00262712	0.00496314	0.950708	0.0101052	0.00657693	0.927756	-0.0104974	0.00806901	0.922488	0.000838441	0.00548786	0.952945	-0.0393535	0.00758102	2.87096e-05
NM_001135734_ZNF384	rs12296814	C	T	0.2425	0.000668462	0.00924455	0.839203	-0.0238353	0.0135834	0.744374	-0.0423772	0.0112709	0.00753264	-0.00116438	0.00977871	0.82408	-0.00349462	0.0109511	0.809311
NM_001135771_RPN2	rs6063547	T	G	0.06818	0.0521523	0.01405	0.00652038	-0.00919582	0.0214922	0.955198	-0.0084739	0.0213383	0.956071	0.00322102	0.0148275	0.948096	0.00748981	0.0180071	0.94338
NM_001135825_RNF185	rs2412993	T	C	0.06	-0.00629982	0.00887325	0.803103	0.00872133	0.0163693	0.735041	0.00928037	0.0112674	0.714081	0.0164246	0.0100113	0.67687	0.0395126	0.00997075	0.00359048
NM_001135920_RIC1	rs138056538	G	A	0.07614	-0.0509416	0.0115004	0.000566109	-0.00278051	0.00903328	0.73947	-0.0186824	0.0110713	0.662974	0.00718198	0.0101694	0.802319	-0.0133214	0.00967686	0.672231
NM_001135944_MADD	rs143823889	T	A	0.1614	0.00291439	0.00986123	0.763793	-0.030859	0.0153162	0.648277	-0.0164758	0.0129471	0.694546	0.0458982	0.0121511	0.0092801	0.0180139	0.015972	0.685217
NM_001135947_URM1	rs146456480	T	TTTA	0.1632	-0.0143057	0.0032983	0.0006447	-0.0402375	0.0262402	0.53007	-0.00544933	0.00362218	0.531178	0.000109523	0.00331011	0.668694	-0.00301746	0.00331761	0.56451
NM_001136005_GART	rs10603119	G	GGT	0.2803	0.00267644	0.0154526	0.941507	-0.00876859	0.0138917	0.919472	-0.0554228	0.0126227	0.000540264	-0.00501922	0.0137201	0.925872	-0.0125766	0.0131881	0.913105
NM_001136040_CPSF7	rs561453	C	T	0.1599	0.0234684	0.00832455	0.104306	0.0107817	0.0138454	0.217598	0.00854945	0.00920028	0.196818	0.0306786	0.00786648	0.00364291	0.00566895	0.0109292	0.260726
NM_001136053_TPRA1	rs67197575	C	CTCAG	0.11	0.00469607	0.0007082	4.52854e-11	-0.000446987	0.00114496	0.226214	0.00440012	0.000785277	8.10244e-09	0.00384382	0.000853314	1.03718e-06	0.0027943	0.000860571	0.000107353
NM_001136115_FBXO28	rs12064453	C	G	0.4823	0.0306493	0.00368957	1.87852e-17	-7.12183e-05	0.00619308	0.314926	0.0349448	0.00390885	8.80182e-20	0.0400201	0.00402402	8.38605e-24	0.0285096	0.00390705	4.62479e-14
NM_001136130_APP	rs2830235	C	G	0.1882	-0.00141279	0.00415172	0.757944	0.000822404	0.0042503	0.806793	-0.00358602	0.00501116	0.730721	-0.00810857	0.00426653	0.686757	-0.0221709	0.00501795	0.000775553
NM_001136135_RPL28	rs377722803	T	G	0.3193	0.012865	0.011365	0.717044	0.0119646	0.00897232	0.709758	0.00750935	0.0117808	0.742523	0.0013085	0.00834492	0.778201	0.0473532	0.0108665	0.000714943
NM_001136136_RPL28	rs7251559	A	G	0.08	0.00337294	0.000774245	0.00098274	-0.0014759	0.000821866	0.916203	6.75124e-05	0.000655764	0.947084	-0.000354722	0.000665367	0.942661	-0.000200953	0.00114808	0.953021
NM_001136137_RPL28	rs73934624	A	G	0.06443	-0.00299468	0.0306166	0.949039	-0.119921	0.0301728	0.0024017	-0.00867887	0.0363742	0.94572	0.0112331	0.0340008	0.959738	-0.0254532	0.0326444	0.934583
NM_001136153_ATF6B	rs9264668	A	C	0.3838	0.00840249	0.00612516	0.924476	0.0382801	0.00832524	0.00025401	-0.00418478	0.00774118	0.953096	-0.00722185	0.00817609	0.944457	0.000816574	0.00969173	0.948007
NM_001136179_EGR2	rs7903810	A	C	0.4372	0.00238209	0.00308774	0.835878	-0.016316	0.00448237	0.014734	-0.00209817	0.00391249	0.84223	0.0019787	0.0045421	0.858513	0.00900745	0.0045511	0.77724
NM_001136197_FZR1	rs58280427	C	G	0.3644	-0.00712669	0.00404379	0.12972	-0.0020485	0.0057505	0.281055	-0.00779187	0.00523038	0.143004	-0.00911487	0.00477112	0.124541	-0.0236875	0.00536994	0.000209224
NM_001136200_BORCS7	rs12773892	A	G	0.13	0.0263738	0.0104918	0.0217245	0.00203331	0.0179659	0.259643	0.0567211	0.0141531	0.000444858	0.0132387	0.0131453	0.0967934	0.0360636	0.0143248	0.0216775
NM_001136203_CCDC124	rs74253216	G	C	0.0651	-0.0541511	0.030621	0.17394	-0.0370973	0.0297762	0.205165	-0.0498437	0.0368259	0.196933	-0.027449	0.0301319	0.238513	-0.113626	0.0305803	0.00279528
NM_001136266_DAZAP2	rs1700174	G	A	0.055	0.0229766	0.00581649	0.00316114	0.00485606	0.00812363	0.930196	-0.00841147	0.00901122	0.933169	0.00246188	0.00688941	0.936352	-0.00500209	0.00695709	0.938906
NM_001136482_C19orf38	rs3093029	G	C	0.07772	-0.00240577	0.0187207	0.905501	0.026324	0.0182142	0.843672	0.00578124	0.0259991	0.887518	0.08928	0.0234903	0.00577607	-0.02022	0.0267258	0.893133
NM_001136498_CISD3	rs7214135	T	C	0.09898	5.84475e-05	0.0148489	0.956368	-0.0702632	0.0181925	0.00385632	-0.00208916	0.0156005	0.953106	0.0166632	0.0168027	0.944188	-0.00776361	0.0230681	0.948407
NM_001136554_TLK1	rs75362017	A	T	0.1701	-0.000384832	0.00215182	0.983265	0.015435	0.0032331	9.02856e-05	-0.000675705	0.00195617	0.984278	-0.000780217	0.0018695	0.983566	0.00130914	0.00217559	0.976296
NM_001137675_ATXN1L	rs4297683	A	G	0.0625	0.0172369	0.0108664	0.910777	-0.0787547	0.0199245	0.00357036	0.00567974	0.0131206	0.940681	-0.00191714	0.0138002	0.940255	-0.00204477	0.0191266	0.941255
NM_001139443_BEST1	rs12274157	C	A	0.195	-0.0430321	0.0102291	0.00271792	-0.0344147	0.0134215	0.418252	0.00259001	0.0118431	0.659258	-0.0105249	0.0124783	0.49996	0.00947746	0.0153057	0.682468
NM_001139518_PRKRA	rs34712745	G	T	0.1558	-0.0106974	0.0181297	0.890123	0.0312605	0.0210838	0.819707	0.0144365	0.0237728	0.849484	0.0791345	0.020558	0.00483996	-0.00533674	0.0234934	0.895322
NM_001141970_DAXX	rs201278923	G	C	0.08333	-0.0381555	0.00990016	0.00458031	-0.00917543	0.0163068	0.762434	0.00684262	0.0116656	0.837174	-0.0150624	0.0104598	0.718395	-0.0122816	0.0124827	0.737166
NM_001142278_APLP2	rs78124835	T	A	0.08073	-0.00103875	0.00661181	0.427504	5.62751e-05	0.00654867	0.384304	0.0101897	0.00547877	0.127765	0.0143456	0.00546059	0.109765	0.020802	0.0050413	0.00142988
NM_001142281_ARCN1	rs1144041	C	T	0.1474	0.0122503	0.00269862	0.000448802	-0.00500667	0.00426449	0.903156	-0.0033002	0.00234986	0.897799	-0.00380752	0.00280779	0.898832	0.000241218	0.00194654	0.934105
NM_001142299_SQSTM1	rs3756565	G	C	0.1037	-0.0243509	0.00581436	0.00138537	0.00212541	0.00489927	0.934867	-0.00256775	0.00576233	0.90747	-0.00590968	0.00434856	0.885393	0.00204433	0.00464183	0.934591
NM_001142300_CCNYL1	rs35781399	C	CT	0.4828	-0.00789707	0.00607984	0.698902	0.00546067	0.0058519	0.785973	-0.0102434	0.00743703	0.695887	-0.00203666	0.00679387	0.762936	-0.025191	0.0060837	0.0018112
NM_001142315_LMO2	rs35408427	GTGT	G	0.404	0.00888981	0.00930764	0.900119	-0.00501905	0.00532684	0.911406	-0.00213425	0.0132241	0.938194	0.047772	0.0111982	0.00119239	-0.0120648	0.00826548	0.896753
NM_001142434_OGA	rs807021	C	A	0.1745	0.00740138	0.00471055	0.796108	0.0197752	0.00545525	0.0108364	0.00123903	0.00510939	0.857103	-0.00306438	0.00472616	0.866701	-0.00324078	0.00382134	0.853571
NM_001142451_SPNS1	rs10624125	ATTTTCCC	A	0.06599	0.0128532	0.0142107	0.958463	-0.0137703	0.0228407	0.953316	-0.0717658	0.0156001	0.000239952	0.00843743	0.014695	0.964514	-0.0125847	0.0191445	0.952514
NM_001142495_MYO5A	rs1693524	C	T	0.4086	0.0138122	0.00338961	0.0015092	0.00577576	0.00498374	0.421901	0.00367807	0.00353706	0.431117	0.00189215	0.00429265	0.496951	0.0066093	0.00366464	0.389754
NM_001142560_RRNAD1	rs11295795	C	CA	0.4938	0.0126092	0.0160061	0.516174	0.0277652	0.0120954	0.384022	0.0247004	0.0163099	0.431177	-0.06091	0.0166589	0.0139858	0.01771	0.0144702	0.459113
NM_001142573_IMPDH1	rs10267870	A	G	0.4487	0.00385287	0.0129562	0.96676	-0.0079909	0.0197131	0.953885	-0.00175061	0.0153842	0.959522	-0.0493914	0.0126631	0.00316064	0.00647808	0.0191459	0.965829
NM_001142593_ITPK1	rs7140176	G	A	0.0651	0.00197835	0.0071499	0.927636	-0.00198238	0.0119698	0.921492	0.0223355	0.00931145	0.871983	-0.0574594	0.0121113	0.000391353	0.0178942	0.0453162	0.922686
NM_001142596_P4HA1	rs141952916	A	G	0.06	0.0604324	0.032448	0.893104	0.212061	0.0374682	2.11862e-06	0.0437924	0.0387806	0.900045	-0.014659	0.0311429	0.942726	-0.0159686	0.0289155	0.944576
NM_001142604_PPT1	rs57529318	C	CA	0.4264	-0.00087072	0.0040748	0.826559	0.00754817	0.00582888	0.701782	0.00663642	0.00758459	0.726414	0.0255205	0.00630976	0.00341353	-0.018205	0.00925752	0.69608
NM_001142625_RAB34	rs12452758	C	G	0.1853	0.0158252	0.0155532	0.268327	-0.00421908	0.0183119	0.49933	0.0228818	0.0206749	0.258825	0.0513612	0.0210479	0.19405	0.0731253	0.0182086	0.00243799
NM_001142684_ZMYM5	rs145450858	A	ATATAT	0.3139	0.0416073	0.0111193	0.00939431	-0.0214072	0.012294	0.849471	-0.00642681	0.0132628	0.897012	-0.007389	0.011204	0.888585	-0.00406697	0.0116949	0.903662
NM_001142798_C17orf49	rs8069533	G	A	0.4125	2.18744e-05	0.00538001	0.962598	-0.00479792	0.00465591	0.946255	0.00104584	0.00629641	0.965785	-0.0281061	0.00602149	0.000186067	0.0076606	0.00728138	0.954853
NM_001142799_C17orf49	rs58408549	A	G	0.07286	-0.0192426	0.0115009	0.847671	-0.0024485	0.00951618	0.88563	0.0048436	0.0139652	0.914447	-0.0571114	0.0125964	0.000373086	-0.00649063	0.015366	0.878803
NM_001142864_PIEZO1	rs2004834	T	A	0.2568	-0.0531229	0.0102126	2.50636e-05	0.00629168	0.0154001	0.913856	0.0255273	0.0144626	0.852569	-0.0179248	0.0116344	0.839851	-0.0140948	0.0141677	0.852177
NM_001142930_API5	rs6485426	C	G	0.1005	-0.00202123	0.00549878	0.949559	-0.0136405	0.0141448	0.933553	-0.00700294	0.00964869	0.939685	0.0363519	0.00942727	0.00434326	0.00566393	0.0105534	0.936146
NM_001143667_ZBED5	rs10831611	A	G	0.2	-0.0296967	0.00732969	0.00185094	-0.00463854	0.0252887	0.952829	4.31934e-05	0.0104336	0.956843	-0.00125633	0.00993892	0.954012	-0.00573299	0.0105567	0.945852
NM_001143676_SGK1	rs59200256	T	TA	0.2889	-0.000319616	0.00362304	0.863367	-0.0168849	0.00376902	0.000414783	-0.00312432	0.00507383	0.837277	-0.00240523	0.00448391	0.84069	-0.00712062	0.00446998	0.810232
NM_001143681_GSTK1	rs368163641	G	C	0.04198	0.0560203	0.0237221	0.603657	-0.00517487	0.0218432	0.743373	-0.135403	0.0368266	0.0181851	-0.029785	0.0353528	0.678504	-0.0193079	0.0330948	0.703953
NM_001143682_CALCOCO1	rs34171111	G	GAC	0.3077	0.000495581	0.0109773	0.959294	0.0160822	0.0170536	0.941646	0.00988945	0.0194304	0.951602	-0.0659133	0.0172634	0.00485189	0.0106056	0.0178034	0.94941
NM_001143788_PPHLN1	rs5797853	AT	A	0.2425	0.0461596	0.00959483	9.14878e-05	0.00316756	0.0163466	0.959988	0.00484455	0.0118366	0.956541	0.0116435	0.0119525	0.949334	-0.0119238	0.0162661	0.964567
NM_001143917_LYSMD2	rs13329510	T	G	0.0875	0.00366415	0.0176476	0.959796	-0.0151813	0.0147876	0.954211	0.0614193	0.0142686	0.000807913	-0.0087198	0.0221482	0.966005	0.00987915	0.0199078	0.954648
NM_001143937_PSMA1	rs11023198	T	G	0.1802	-0.00335958	0.00386348	0.880488	0.0025152	0.00313606	0.848822	0.00340342	0.00347542	0.842546	0.0121452	0.00318302	0.00484987	0.00174034	0.0034914	0.861582
NM_001143958_TMEM30A	rs77425913	T	C	0.08883	-0.0298699	0.0082935	0.0111621	-0.0160334	0.0100196	0.610534	0.00197156	0.00910258	0.76814	0.00328978	0.00916282	0.786422	-0.0139643	0.010168	0.620686
NM_001143964_TBC1D7	rs6920849	T	A	0.2045	0.044972	0.0105154	0.0015423	0.00855749	0.0165467	0.851716	0.00926694	0.0129812	0.840878	-0.0127459	0.0102444	0.831012	-0.025146	0.0131912	0.807058
NM_001143970_CDYL	rs369870024	CTT	C	0.4972	-0.00672614	0.0132267	0.889808	-0.00257337	0.015934	0.90237	-0.0867975	0.018444	0.000186799	-0.0263019	0.0158705	0.86582	0.00494018	0.0170651	0.92143
NM_001143985_BANF1	rs112868502	A	G	0.04872	-0.000843225	0.0199468	0.941962	-0.0123184	0.0316105	0.932037	0.0981547	0.0234676	0.00185407	-0.0206375	0.0205948	0.912356	-0.0351772	0.0215014	0.897864
NM_001144000_AGAP5	rs80047898	A	T	0.1353	0.010982	0.0225512	0.935661	0.00418175	0.0216855	0.942637	0.0911547	0.0225347	0.0020319	0.0161385	0.0255984	0.932551	-0.0140865	0.02612	0.951539
NM_001144061_COPB1	rs12286366	A	G	0.1051	-0.000334045	0.011868	0.955624	-0.0141742	0.0153482	0.941946	0.00657961	0.0144651	0.943875	-0.0156239	0.0133562	0.936882	0.0579392	0.0132143	0.000748661
NM_001144382_PLCL2	rs1430903	A	G	0.05808	-0.00487081	0.0229458	0.893039	-0.00755812	0.0292716	0.895912	-0.00948032	0.0149102	0.883967	0.0566869	0.0135974	0.00201575	0.0427565	0.0226469	0.809599
NM_001144823_DENND4A	rs61002905	C	CA	0.3702	-0.0365319	0.00804872	0.00059104	0.0163767	0.0149999	0.825255	0.0169616	0.00830683	0.789974	0.00546956	0.00726519	0.845035	-0.00658278	0.00580643	0.811172
NM_001144831_PHB2	rs7301696	C	T	0.2412	-0.00192892	0.0104376	0.846099	-0.0768891	0.0185846	0.0015301	0.00263608	0.0148122	0.869628	-0.0162327	0.0129776	0.798724	-0.020929	0.0169313	0.799124
NM_001144876_DOK3	rs11442917	CT	C	0.1211	0.00192285	0.00314274	0.979043	0.0435138	0.00880076	4.02056e-05	-0.000609884	0.00329475	0.985128	-0.000751145	0.00327378	0.985506	-0.000580625	0.00626143	0.984346
NM_001144879_IMPA1	rs9693759	A	G	0.06566	-0.0227179	0.00569042	0.00500207	-0.00741043	0.00671999	0.759043	0.0152881	0.00722185	0.728021	0.000342383	0.00655097	0.848428	0.00495492	0.00601958	0.798139
NM_001144884_SLC30A7	rs7552339	T	C	0.1244	-0.0126913	0.0170502	0.497221	-0.055673	0.0130011	0.00101297	-0.0385865	0.0174553	0.413484	-0.0179424	0.0160403	0.461174	0.0144421	0.0146761	0.617582
NM_001144927_NKIRAS2	rs58413662	G	A	0.06784	-0.00328067	0.0307814	0.902791	0.021133	0.0314525	0.890849	-0.0271212	0.0327606	0.868904	-0.101726	0.0288711	0.0150218	0.0444122	0.032296	0.858687
NM_001144941_VMO1	rs35357696	CA	C	0.1143	-0.0609696	0.0139232	0.000635973	-0.0127963	0.0154411	0.842931	-0.0316309	0.0212478	0.826437	0.000322279	0.0153879	0.881303	-0.00192675	0.014386	0.873024
NM_001144945_MYL12B	rs11081081	A	G	0.459	-0.00302166	0.00277641	0.930926	0.0135334	0.00307969	0.000566102	0.00392999	0.0038353	0.919184	-0.00159807	0.00309906	0.946823	0.00222472	0.00378997	0.928022
NM_001144969_NEDD4L	rs2571223	A	T	0.1011	0.000304176	0.0027063	0.905989	-0.0417225	0.0253849	0.87366	0.000381127	0.00247445	0.904147	0.00844185	0.00183957	0.000357641	0.00235943	0.00171616	0.865067
NM_001145000_ITGAV	rs144844978	G	C	0.06738	-0.00380306	0.00599757	0.879243	0.00096678	0.00897827	0.880117	0.0108228	0.00806905	0.821032	-0.00438758	0.00728991	0.880921	0.0297925	0.00867171	0.0195737
NM_001145048_GPN1	rs34881415	CT	C	0.237	-0.00797119	0.0150953	0.911478	0.0146985	0.0160707	0.920887	-0.0173724	0.0215097	0.903893	-0.0607525	0.0151321	0.00234511	-0.00767607	0.0193429	0.915432
NM_001145055_IL18BP	rs10898354	C	G	0.3352	0.0347962	0.00963255	0.00917616	0.00398339	0.0145419	0.933068	0.00517379	0.0148678	0.931032	0.00503518	0.0133743	0.930065	-0.0111376	0.01832	0.939783
NM_001145137_CPT1B	rs2076127	T	C	0.12	-0.0104234	0.0202711	0.980188	-0.000944664	0.0198546	0.981332	-0.0075572	0.022293	0.982046	-0.0136522	0.0188131	0.978024	0.0968789	0.0200072	9.1968e-05
NM_001145258_IRAK4	rs12229685	T	C	0.09	0.0513758	0.00881424	7.24644e-07	0.0139852	0.0150914	0.904559	-0.00606036	0.0111342	0.944006	0.0151223	0.0108671	0.898787	0.0198742	0.0173513	0.901461
NM_001145295_NGLY1	rs60609026	C	A	0.2758	-0.00240885	0.00534996	0.876597	0.0234776	0.00519937	0.000367293	0.00908032	0.00588719	0.773339	0.00826412	0.00644394	0.779461	0.00111581	0.00609363	0.830767
NM_001145302_RARA	rs151062075	C	T	0.09943	-0.00165583	0.00592946	0.870481	-0.0157442	0.00921824	0.774355	0.00237693	0.00754702	0.828065	0.0254304	0.00660344	0.00611171	0.0106254	0.00771131	0.768695
NM_001145312_ETV3	rs12073499	C	A	0.3128	-0.0170967	0.0115924	0.677938	-0.00440718	0.0132951	0.743091	-0.0319299	0.00797155	0.00246645	-0.00823114	0.00788135	0.695008	-0.00300081	0.00649831	0.732366
NM_001145335_UBE2Q2	rs1811793	T	C	0.05303	0.0630249	0.0225509	0.275005	-0.0428795	0.0316905	0.435641	-0.00614284	0.0258811	0.601523	0.0102719	0.0337792	0.483839	0.116466	0.0285926	0.00559683
NM_001145340_MDM2	rs112586241	CAT	C	0.1809	0.0342593	0.00707534	8.23545e-05	0.00890831	0.00985481	0.872771	0.00017673	0.00778043	0.901927	0.00806852	0.00718154	0.868131	0.00592499	0.00725323	0.8749
NM_001145412_NFE2L2	rs1028228	C	A	0.1583	0.00305469	0.00648095	0.834607	-0.0301624	0.00758049	0.00897627	0.00157274	0.00514207	0.848027	0.0148834	0.00599977	0.737809	-0.000252332	0.00634276	0.861221
NM_001145415_SETDB1	rs148972752	CA	C	0.2588	-0.0248677	0.0146919	0.65725	-0.0770979	0.019404	0.00323777	0.007875	0.0163802	0.810435	-0.0215525	0.0168416	0.673053	0.0160225	0.0168083	0.758116
NM_001145416_TMEM205	rs58337074	T	C	0.06091	-0.000953081	0.0263981	0.955831	0.110556	0.0299031	0.00696358	-0.0277543	0.0266684	0.937437	0.00441616	0.0316823	0.951218	-0.0145455	0.0381736	0.953476
NM_001145417_MSL2	rs67116006	GT	G	0.3457	0.00692544	0.0120227	0.868062	-0.00970409	0.0158424	0.83954	0.0240366	0.0127564	0.803329	-0.00898071	0.0115737	0.830872	-0.0497281	0.0120928	0.00290504
NM_001145722_HOMER3	rs10651728	TAA	T	0.4525	-0.00720822	0.00694482	0.570416	-0.0151596	0.0092234	0.514868	-0.0202735	0.010311	0.493751	-0.00359823	0.0105616	0.665321	0.036119	0.0106026	0.0280958
NM_001145776_FKBP5	rs2263330	A	G	0.35	0.000916426	0.0100948	0.760679	0.00844441	0.0115601	0.705687	0.0372539	0.00987137	0.0062548	0.00456508	0.00906068	0.722854	0.0199539	0.0118707	0.660554
NM_001145777_FKBP5	rs34906156	C	CT	0.2358	-0.0019254	0.00126814	0.594126	-0.00126648	0.000968238	0.601444	-0.00411919	0.000860014	9.95227e-05	-0.00126645	0.00117394	0.611944	-0.000343908	0.00123689	0.673842
NM_001145783_BORCS8	rs35231179	C	CT	0.3393	0.014794	0.00591707	0.28765	0.00287046	0.00441404	0.400215	-0.00366916	0.00440812	0.581941	0.00509934	0.00449588	0.344309	0.018768	0.00410967	0.000447986
NM_001145784_BORCS8	rs12983566	T	C	0.06599	0.000281216	0.0263374	0.958699	-0.0921118	0.0222441	0.00125937	-0.0205	0.0291769	0.945457	-0.00960249	0.027712	0.951542	0.00931847	0.0319014	0.964721
NM_001145855_SH3BP2	rs12644662	A	C	0.09948	-0.00214334	0.00345867	0.906813	0.00156914	0.00352028	0.940782	-0.00300838	0.0029508	0.89766	-0.0137023	0.00321556	0.000892231	-0.00119023	0.00262014	0.911404
NM_001146069_MFSD10	rs112879024	TAA	T	0.1887	-0.0140377	0.0115645	0.721758	-0.0246919	0.0158577	0.696026	0.0566625	0.0134291	0.00184152	0.030745	0.016345	0.659922	0.00127664	0.018731	0.787765
NM_001146076_RPAP3	rs111987949	G	GA	0.06281	-0.0152353	0.0123824	0.917297	-0.00530182	0.011657	0.939437	0.00717253	0.0146031	0.928415	-0.00664709	0.0156214	0.940359	0.0366463	0.00929579	0.00376663
NM_001146082_MBOAT7	rs201991485	C	T	0.2594	0.0158789	0.00522175	0.00242113	0.00696433	0.00369528	0.0153823	0.00241192	0.00661798	0.162558	0.0251703	0.00610987	8.2365e-05	0.0157001	0.00664227	0.00642775
NM_001146083_MBOAT7	rs16985783	G	A	0.0975	-0.0102745	0.00189046	4.51517e-06	0.00270481	0.00322267	0.986668	0.000730389	0.00173842	0.989289	0.00280122	0.00802399	0.989748	-0.00288305	0.00370742	0.983613
NM_001146102_PARP9	rs73856855	A	G	0.075	0.00896149	0.0144126	0.96633	0.00510995	0.00806197	0.966224	0.00884742	0.0154045	0.966757	0.069111	0.0130322	8.249e-06	-0.00155395	0.0120109	0.974571
NM_001146152_CYP51A1	rs111963906	T	C	0.08794	0.00547292	0.0133492	0.904988	0.0530793	0.0149538	0.010226	0.00690785	0.015369	0.903664	0.00241179	0.0150879	0.913858	0.0102699	0.0163469	0.897599
NM_001146156_GSK3B	rs13077850	C	T	0.2575	-0.0108377	0.0120764	0.932049	0.061418	0.0142669	0.000748974	0.00570008	0.0108541	0.921144	0.0058881	0.0107836	0.920605	0.00995679	0.0111852	0.91289
NM_001146205_RASGRP4	rs11881872	A	G	0.05689	-0.0866255	0.0214622	0.00218704	-0.00706215	0.0305188	0.923736	-0.013577	0.0308698	0.917417	0.0173574	0.0327451	0.938653	-0.0239735	0.0238442	0.903472
NM_001146210_SPDYE6	rs10225895	T	C	0.1995	0.00810975	0.00940805	0.860318	-0.0177056	0.0272175	0.904104	-0.000358622	0.0107633	0.898234	0.0134467	0.0111124	0.850662	0.03934	0.00932679	0.00133439
NM_001146282_SRP54	rs74043012	C	G	0.201	0.0137875	0.0176667	0.930384	-0.0131571	0.0190835	0.919203	0.0158378	0.0169734	0.925811	-0.00709621	0.0176612	0.927104	-0.0667428	0.0163386	0.00215462
NM_001146286_TCF7L2	rs114792524	A	G	0.05405	0.000803327	0.0213799	0.968433	0.160859	0.036966	0.000630088	-0.022566	0.0182124	0.957241	0.00363583	0.0177935	0.965654	-0.00127861	0.01477	0.970542
NM_001146688_KDM3A	rs2887057	G	A	0.3017	0.0095547	0.0137627	0.675708	0.0610411	0.0153608	0.0024465	0.00924428	0.0168851	0.687194	0.0237378	0.0165159	0.635893	0.0170322	0.0166875	0.654582
NM_001150_ANPEP	rs62021493	T	G	0.3692	-0.00267363	0.00388265	0.860282	-0.00597437	0.00397293	0.836023	0.00454103	0.00511952	0.880843	-0.0160181	0.00343516	0.000254065	0.0059157	0.00420437	0.857294
NM_001154_ANXA5	rs4513592	T	C	0.3825	-0.000945084	0.002677	0.848785	-0.0107942	0.00265128	0.00206271	-0.0020117	0.0025979	0.828453	-0.00321101	0.00220589	0.80689	0.0017747	0.00247509	0.877784
NM_001155_ANXA6	rs1432864	A	T	0.1667	-0.0432559	0.0294465	0.915204	-0.00176272	0.0242154	0.950601	0.0317428	0.00783588	0.00263464	-0.00630691	0.00820706	0.931217	-0.0105935	0.0286549	0.942839
NM_001157_ANXA11	rs138060243	A	ATTCTT	0.197	0.0013053	0.00188505	0.803968	0.00373303	0.00240503	0.772404	-0.000946965	0.00269062	0.873461	0.00981187	0.00252161	0.00408791	0.00107962	0.00344604	0.82581
NM_001159322_PLA2G4C	rs10408943	A	G	0.1784	-0.010628	0.0165347	0.930978	0.114781	0.0215659	2.31292e-05	0.0031728	0.0183282	0.929855	0.0202255	0.0184613	0.904693	-0.0409288	0.0175071	0.894485
NM_001159391_GUK1	rs488564	G	A	0.1875	-0.00897979	0.0125246	0.803378	-0.0181453	0.0127961	0.775607	0.0107528	0.0130655	0.847735	-0.00441298	0.0123952	0.824349	-0.0552573	0.0138991	0.00333715
NM_001159675_SYNCRIP	rs113521675	AT	A	0.1193	0.0181261	0.00440154	0.00261041	-0.00344843	0.00729672	0.823806	-0.00916569	0.0051427	0.732106	-0.0045795	0.00478654	0.782055	0.00757245	0.00482881	0.727113
NM_001159676_SYNCRIP	rs9294354	T	C	0.09949	-0.00201409	0.0024173	0.760004	0.00473234	0.00408603	0.655671	0.00477783	0.00289231	0.634214	0.000307858	0.00247761	0.743049	0.00909846	0.00233536	0.00445021
NM_001159677_SYNCRIP	rs57714509	C	A	0.0675	-0.00277203	0.00283167	0.820204	0.0034319	0.00484878	0.870913	-0.00430516	0.00343699	0.810736	0.00218191	0.00313242	0.871622	-0.0127238	0.00316836	0.00292121
NM_001159727_PLBD2	rs7306283	C	T	0.2288	0.00935786	0.00744695	0.683795	0.0123678	0.0100462	0.684901	0.0445442	0.00995221	0.00047128	-0.0137938	0.00955429	0.728582	0.0129094	0.0140869	0.701302
NM_001159736_BUD13	rs11216109	G	C	0.2176	0.0597375	0.0140668	0.000956966	0.00597067	0.0126476	0.932848	0.0169607	0.0193059	0.924637	-0.0124809	0.0195801	0.94769	0.00539755	0.0214479	0.938157
NM_001160094_ACOT13	rs9295628	C	T	0.1759	-0.0169445	0.00539227	0.0393043	-0.00132234	0.0118319	0.276101	-0.0131046	0.00949396	0.0813047	-0.0431115	0.00937947	0.000206937	-0.0146739	0.0136026	0.108026
NM_001160210_SLC25A13	rs2237593	A	G	0.27	-0.00525488	0.00914733	0.359264	-0.0465461	0.0113659	0.00150842	-0.0145046	0.0095504	0.24534	-0.0177742	0.00772398	0.212204	0.0139738	0.00888416	0.356512
NM_001160300_PANX2	rs734325	G	T	0.1131	-0.0355432	0.0422431	0.768673	-0.00841594	0.012475	0.777148	-0.0227382	0.0241158	0.764054	-0.00952049	0.0147402	0.778711	-0.0696836	0.0173651	0.00239398
NM_001160302_SYNJ1	rs60148069	T	G	0.1075	0.0155818	0.0113315	0.800237	-0.0244878	0.0111982	0.754879	-0.0538977	0.0112388	0.000222364	0.00275172	0.0134933	0.864194	0.00826241	0.0133965	0.852571
NM_001161573_MAFF	rs1476420	C	T	0.3875	-0.00067931	0.00358295	0.843423	0.0235636	0.00562607	0.00232784	-0.00814355	0.00383548	0.71269	0.00536431	0.00344689	0.71708	-0.000852107	0.00422503	0.844596
NM_001163287_EWSR1	rs2079648	C	T	0.1357	-0.00206777	0.011922	0.94745	0.0148909	0.0143293	0.935329	-0.00641835	0.0146595	0.940734	-0.0599454	0.0145412	0.00175197	0.0143083	0.0136536	0.93511
NM_001163296_MARK2	rs479329	C	T	0.2601	0.00858528	0.0107602	0.907046	-0.0108434	0.0149631	0.93305	0.0508546	0.0114848	0.000502848	0.00171282	0.00985252	0.92421	0.0106691	0.0100677	0.901743
NM_001163424_COPS9	rs56211861	A	G	0.1111	-0.0207637	0.0134921	0.932699	-0.00767173	0.0169544	0.954709	0.0092421	0.0163347	0.942532	-0.00473034	0.0193053	0.959888	0.0845396	0.0182782	0.000312584
NM_001163474_ZNF746	rs117479697	T	A	0.0603	-0.0291179	0.00669237	0.000682551	-0.0085332	0.0108232	0.925379	0.00502846	0.00540046	0.937458	0.00178315	0.00601518	0.953221	-0.00558907	0.00697997	0.92513
NM_001163545_SYNRG	rs6503728	T	C	0.3629	-0.0205197	0.00460171	0.000459337	-0.00576051	0.00780576	0.660249	-0.00775454	0.0059939	0.62835	0.00162275	0.00565347	0.765329	-0.0106997	0.00632017	0.615145
NM_001163636_GTF2I	rs113500463	A	G	0.06383	0.0466913	0.0123962	0.00587543	0.0151713	0.0130373	0.859425	0.00141921	0.0160117	0.898738	-0.0051819	0.0171352	0.91766	0.00918277	0.0155786	0.877365
NM_001164160_PPP6R3	rs10047483	A	G	0.3801	0.0100086	0.00612041	0.0729088	0.00367227	0.00799978	0.193221	0.0152501	0.00697653	0.0574886	0.0121042	0.00603611	0.061003	0.0317141	0.00606148	4.03411e-06
NM_001164189_PLIN3	rs390309	G	A	0.3333	-0.000169197	0.00432631	0.937039	-0.0063298	0.00493255	0.910855	-0.0278512	0.00615997	0.000341075	0.00125273	0.00549208	0.945046	-0.00310641	0.00688061	0.925979
NM_001164194_PLIN3	rs390309	G	A	0.3333	-6.87409e-05	0.00434673	0.937496	-0.00644516	0.00494107	0.910303	-0.0277237	0.0061211	0.000332248	0.00114486	0.00551165	0.944221	-0.00299045	0.00688708	0.926145
NM_001164356_THAP4	rs6746545	T	C	0.1928	0.0435506	0.0143718	0.0637676	-0.0267738	0.0161909	0.141882	0.0366719	0.0187612	0.125365	-0.0587904	0.0164816	0.0128773	-0.0132407	0.0165663	0.290819
NM_001164468_TMED7-TICAM2	rs287641	C	T	0.25	0.0249902	0.00802806	0.105001	-0.000457914	0.00595237	0.406186	0.0408534	0.00999184	0.00399105	0.00530686	0.00949629	0.263103	0.00639407	0.00784195	0.220394
NM_001164469_TMED7-TICAM2	rs77774777	G	A	0.108	-0.0144354	0.0157138	0.0933615	-0.0491556	0.0110933	5.5689e-05	-0.0278827	0.0159106	0.0342816	-0.0277322	0.0157017	0.0337892	-0.0384964	0.0151515	0.0190164
NM_001164489_ADAM8	rs115731556	G	C	0.1085	-0.0159183	0.0111465	0.647119	-0.00807788	0.0102488	0.678358	-0.0102599	0.0120695	0.674402	-0.00687191	0.0122148	0.69467	-0.0438719	0.0103186	0.00100409
NM_001164502_EIF4ENIF1	rs16989356	C	T	0.05779	-0.0902495	0.0393822	0.721106	0.0807222	0.0189084	0.00211484	-0.0424365	0.0294909	0.751332	0.0134314	0.0286319	0.805303	0.00779786	0.0255471	0.819399
NM_001164750_ASPH	rs10112394	A	G	0.4872	-0.00439376	0.00560254	0.849578	-0.00630683	0.00719614	0.846325	-0.00547205	0.00604012	0.845373	-0.0210033	0.00518691	0.00206016	0.00376623	0.00580899	0.897271
NM_001164752_ASPH	rs34167810	CACAT	C	0.3325	0.00301186	0.0014317	0.0564314	0.0165224	0.00395819	0.000259909	0.00237999	0.00137541	0.0681262	0.00189201	0.000983394	0.0611444	0.000336807	0.000945516	0.222862
NM_001164825_SMIM12	rs11263919	G	A	0.4125	-0.00365634	0.00134291	0.00131704	-0.000166409	0.0015767	0.179774	-0.0050766	0.00149062	0.000216069	-0.00549856	0.00108296	5.23353e-07	-0.00354723	0.00118331	0.000639063
NM_001164837_FXYD6	rs7123784	C	G	0.2186	-0.0446895	0.0215403	0.649096	0.0580272	0.0144813	0.00436462	-0.0169412	0.0255456	0.735483	-0.023576	0.0198284	0.691256	-0.0107939	0.0082852	0.683675
NM_001164841_LYRM4	rs8980	C	G	0.2725	-0.0449999	0.00861908	9.32897e-08	0.0108638	0.01435	0.35097	-0.0421911	0.00739997	1.07053e-08	-0.0286313	0.00856229	0.000112321	-0.0316179	0.00793756	1.27555e-05
NM_001165036_OGDH	rs640127	A	G	0.1497	-0.00687196	0.00891113	0.945535	0.0338911	0.00796652	0.000891401	0.00116169	0.0109879	0.944258	0.0080385	0.00909194	0.927274	0.00534476	0.00953269	0.93346
NM_001165414_LDHA	rs35685232	TC	T	0.1382	-0.00562577	0.00347912	0.750999	-0.0061436	0.00389905	0.752657	0.0188976	0.00484365	0.00564916	-0.00424716	0.00490445	0.79335	0.0027978	0.00450283	0.806704
NM_001165415_LDHA	rs35685232	TC	T	0.1382	-0.00549862	0.00354198	0.808538	-0.0051114	0.00385994	0.817624	0.0181642	0.00466931	0.00543121	-0.00328173	0.00487881	0.852324	0.00316443	0.00418817	0.838344
NM_001166059_HMGCL	rs35145657	T	G	0.3613	0.0534335	0.0113851	0.00224176	-0.00583813	0.0132966	0.734578	-0.00786239	0.0140208	0.719189	-0.0434206	0.0136472	0.577934	-0.0006842	0.0146398	0.786896
NM_001166111_PNPLA6	rs145488814	C	CAT	0.1862	-0.00126247	0.0157551	0.937005	-0.0019535	0.0197989	0.936391	0.0296446	0.0232713	0.916706	-0.0116076	0.0201947	0.922128	-0.086243	0.0213448	0.00260348
NM_001166237_GSDMD	rs4977100	C	G	0.3184	0.0234138	0.0159286	0.892728	0.0388085	0.00882794	0.000612813	-0.0189121	0.0181512	0.917491	0.00112889	0.0183072	0.927606	-0.00119287	0.0133674	0.933004
NM_001166271_SPATA13	rs35733403	T	TAC	0.2771	-0.00362785	0.00789793	0.237709	-0.0247344	0.00557684	0.000198936	-0.020382	0.00816856	0.0878628	-0.0142551	0.00870401	0.109624	-0.00793296	0.00692191	0.143547
NM_001166276_ARHGAP25	rs6546336	C	T	0.2551	0.00632009	0.00804923	0.658819	0.00763499	0.00978303	0.659126	0.0503025	0.0128598	0.00315883	0.0197724	0.014503	0.627088	0.0116494	0.0150378	0.659505
NM_001166339_SPDYE2B	rs10259235	C	G	0.1031	0.00937536	0.033183	0.977589	0.000774316	0.0345982	0.980156	0.172156	0.0361104	0.000103416	-0.0245412	0.0301389	0.978254	-5.04954e-05	0.0414849	0.980397
NM_001166345_MDFIC	rs57128001	TG	T	0.2561	0.00367139	0.00318252	0.928755	-0.0202343	0.00512491	0.00301354	-0.00172888	0.00335014	0.932612	-0.00149505	0.00315729	0.933626	0.000929477	0.00279288	0.951145
NM_001166347_SLC26A11	rs9896001	C	T	0.11	0.0022897	0.0079399	0.730621	0.0153661	0.00991081	0.644636	0.036303	0.0090998	0.0030632	-0.0100092	0.00903765	0.733912	0.0140098	0.0111479	0.657008
NM_001166349_SLC26A11	rs9901744	C	G	0.125	-0.000400317	0.00705529	0.912631	0.00831448	0.00861634	0.876244	0.0308436	0.0075947	0.00206369	-0.00191437	0.00798617	0.920775	0.0098557	0.00988829	0.875419
NM_001166355_LFNG	rs113165966	A	G	0.085	-0.0073193	0.00699244	0.934805	-0.00120327	0.0136671	0.951736	0.00856257	0.0115215	0.930913	0.0314909	0.00794059	0.00284592	-0.00134423	0.0124138	0.952278
NM_001166425_GNAI2	rs11344459	T	TC	0.2952	0.000658243	0.0042922	0.978084	-0.00197127	0.0065584	0.972273	0.00314355	0.00622731	0.975863	-0.023859	0.00538867	0.000432038	0.00450417	0.00742935	0.974541
NM_001166696_SLC1A3	rs73078006	T	C	0.09231	-0.00293221	0.00448473	0.870314	-0.0136322	0.00376712	0.00939187	0.000419394	0.00618277	0.903685	0.00431564	0.0066103	0.900972	-0.0119436	0.0103443	0.852981
NM_001167594_CTSA	rs79951077	A	G	0.1531	-0.00264793	0.00825926	0.699367	-0.0339121	0.00960851	0.0176395	-0.0235898	0.0116831	0.570155	0.0166335	0.01154	0.640102	0.00323805	0.0137195	0.773604
NM_001167606_RAB35	rs74345134	A	C	0.1364	-0.000332307	0.00482468	0.673921	-0.00568457	0.0053287	0.570197	-0.00897388	0.00569884	0.542106	-0.00336608	0.00457498	0.597049	-0.0191365	0.00534699	0.010161
NM_001167617_MLH1	rs197722	G	C	0.09137	0.0275023	0.022919	0.800383	0.0536056	0.0269151	0.767975	0.018555	0.0213737	0.820963	-0.0855334	0.0179686	0.000235664	-0.0331305	0.0230532	0.775892
NM_001167621_ATXN10	rs79859139	T	G	0.06684	-0.0204155	0.00708068	0.328215	0.0969882	0.0524765	0.344348	0.00693717	0.00806294	0.436036	-0.00446643	0.00721279	0.586825	0.0370853	0.00738834	0.000170304
NM_001167934_CCM2	rs6967602	T	C	0.07653	0.00884556	0.0259553	0.960546	-0.0101254	0.0300505	0.946196	0.0382354	0.0363333	0.943957	-0.118644	0.0267311	0.000478995	-0.0261398	0.027947	0.93508
NM_001168237_ABL2	rs2793816	T	C	0.3393	-1.64456e-05	0.00602618	0.847828	-0.0263307	0.00567001	0.000358716	0.00121512	0.00603081	0.862337	-0.0135527	0.0062434	0.770593	-0.00161516	0.00651812	0.831633
NM_001168331_NDUFB4	rs2551605	A	T	0.3425	-0.000812413	0.000793332	0.245004	-0.00190867	0.000517979	0.00556867	0.000148477	0.000739377	0.476267	-0.00182757	0.000759009	0.167327	-0.000938967	0.000717337	0.216811
NM_001168344_RREB1	rs9505112	G	A	0.1564	-0.00837591	0.0111188	0.730936	-0.0222309	0.0171459	0.682992	-0.0356935	0.0159199	0.636426	0.0548251	0.0136187	0.00479397	0.0136787	0.0162479	0.71425
NM_001168347_NSUN5	rs2968527	C	G	0.305	0.0350672	0.0187686	0.491951	0.00368705	0.0126772	0.618334	0.0702001	0.0203338	0.0164266	0.0194375	0.0190894	0.540121	0.00584946	0.024683	0.625535
NM_001168389_CITED2	rs4486037	G	C	0.2437	-0.00354405	0.0114864	0.684567	-0.00199668	0.00961093	0.699501	-0.0274948	0.0107933	0.419864	0.0383509	0.00909227	0.00275961	0.0203753	0.0103791	0.426458
NM_001168394_CREBRF	rs111749581	C	T	0.03514	0.00750604	0.00156336	8.50784e-05	8.08467e-05	0.00170014	0.977742	0.00422576	0.00788096	0.972909	0.000363523	0.00197116	0.976293	-0.00123969	0.00231179	0.980216
NM_001170330_C4orf3	rs35715040	T	A	0.3079	-0.00427299	0.00319273	0.854747	0.000516746	0.00284738	0.915561	0.00422586	0.00237061	0.856219	0.00130869	0.00285605	0.908798	-0.00956925	0.0020389	0.000295153
NM_001170464_CDK17	rs150060365	T	TAAAA	0.1136	0.0424757	0.0107523	0.00305101	-0.00914218	0.0149236	0.94388	0.000367639	0.0136866	0.944062	-0.00315053	0.0126875	0.952131	0.0121841	0.012298	0.920626
NM_001170820_IFITM10	rs7939461	A	G	0.3825	-0.0120841	0.0023125	2.55583e-06	-0.00775533	0.00501408	0.0608268	-0.00713132	0.00437633	0.0572274	-0.00949673	0.00407022	0.0407581	-0.00613242	0.00434405	0.0677803
NM_001171166_CAMTA2	rs57018473	C	CAA	0.3946	-0.015441	0.0127174	0.904211	0.00202194	0.011955	0.924466	0.0536339	0.0137174	0.00401861	-0.00953778	0.0165126	0.925801	0.0136504	0.0155446	0.901382
NM_001171511_MCFD2	rs11896275	T	C	0.3788	0.00405617	0.00849592	0.974581	0.000516578	0.00946666	0.976644	-0.0437571	0.00993832	0.000519775	0.00345504	0.0110904	0.976833	0.0102204	0.0118257	0.969609
NM_001171626_VEGFA	rs79582609	T	C	0.095	0.0390009	0.00967764	0.0078518	-0.000366525	0.0100774	0.818514	-0.0322125	0.0125938	0.647613	-0.00945436	0.0114374	0.735412	-0.0112891	0.0161187	0.74725
NM_001171629_VEGFA	rs79582609	T	C	0.095	0.0393214	0.00957032	0.00780476	-0.0018714	0.0101697	0.782799	-0.033893	0.0124429	0.612067	-0.0093029	0.0114392	0.711462	-0.0080191	0.0158614	0.744513
NM_001171805_TENT4A	rs112439705	A	C	0.065	0.00184543	0.0089779	0.984705	0.00952619	0.00453357	0.972257	-0.0293384	0.00508115	1.68654e-06	0.00170334	0.00670484	0.98507	-0.00276815	0.00722092	0.979313
NM_001171811_GBA	rs3766918	G	A	0.3875	0.0146166	0.0088544	0.623318	0.00105124	0.0163474	0.736875	0.0158885	0.0133617	0.642444	-0.000452255	0.010561	0.749237	0.0753376	0.0194999	0.00468374
NM_001171888_FGFR1OP2	rs74661277	G	T	0.394	-0.000653129	0.00693485	0.955715	-0.00576843	0.00869724	0.944455	0.00216498	0.00869222	0.963427	0.00457636	0.00705857	0.956169	-0.0277264	0.00657778	0.00119481
NM_001171949_KXD1	rs8106468	G	C	0.3006	0.00149883	0.0106884	0.922412	0.00334615	0.013894	0.917553	0.00611213	0.011681	0.904476	-0.0358449	0.00985404	0.0124461	0.0186596	0.0108609	0.860144
NM_001172087_PEX2	rs10481214	T	C	0.06313	-0.0112795	0.0050976	0.420751	-0.203416	0.0477211	0.0010757	0.000200802	0.00662593	0.605628	-0.00706673	0.00609877	0.461255	-0.00403336	0.00689315	0.515588
NM_001172132_HCK	rs10623814	TTTTC	T	0.4421	-0.00349224	0.00473712	0.982337	0.00510706	0.0049629	0.984535	-0.0241563	0.00442843	4.18201e-06	0.00110235	0.00485886	0.988233	-5.98208e-05	0.00513057	0.986594
NM_001172223_MOB2	rs112581173	A	G	0.04615	-0.0276506	0.0162531	0.89023	0.102727	0.0262828	0.00447897	0.0070949	0.0169123	0.916372	0.000497551	0.0129691	0.9304	-0.000587337	0.0173827	0.933176
NM_001172430_AMPD3	rs5789675	G	GGTGACT	0.309	-0.00332784	0.00267364	0.859322	-0.016725	0.00409228	0.001883	0.000127822	0.00210566	0.906892	-0.00161223	0.00195863	0.870591	0.00178327	0.00207682	0.898555
NM_001172639_CELF1	rs71045503	GA	G	0.2754	0.00881034	0.00668188	0.559309	-0.00877062	0.0113688	0.715703	0.0124859	0.00654421	0.535593	0.0235413	0.00595494	0.00340099	0.000886358	0.00775742	0.676242
NM_001172688_GGA1	rs35956552	T	TC	0.1675	0.0111726	0.0106904	0.928175	0.0116642	0.0130137	0.931603	-0.0417503	0.0104027	0.00279876	0.00129514	0.0107908	0.952951	0.0119924	0.0141424	0.93275
NM_001172704_GGA3	rs8074320	G	T	0.06	-0.00399	0.0180463	0.98148	0.0154715	0.0274276	0.974251	0.00620252	0.0288507	0.977191	0.106713	0.020887	2.022e-05	0.0104747	0.0258215	0.975518
NM_001172828_YTHDF2	rs140467016	A	AAAAT	0.0567	4.97536e-06	0.0204711	0.765489	-0.094695	0.0273047	0.0235517	-0.0558501	0.0260703	0.613849	0.0116481	0.0229412	0.792925	-0.00133821	0.0207887	0.757869
NM_001173498_MAN2B1	rs145670944	T	TTTTATTTA	0.3442	0.00357547	0.00521314	0.447051	0.0116118	0.00746561	0.365368	-0.00652723	0.007194	0.581481	0.0120051	0.00657089	0.352156	0.0453928	0.0119701	0.00486095
NM_001173515_TYROBP	rs35586715	TC	T	0.06627	0.00129	0.00399701	0.91583	0.00379557	0.00393397	0.899561	0.0209831	0.00499761	0.00113951	0.000745741	0.00477803	0.921108	0.00285965	0.00554848	0.9102
NM_001173524_RO60	rs12124274	G	A	0.0625	-0.00188355	0.0197373	0.957758	-0.0109951	0.0239566	0.959507	0.100831	0.0244491	0.00153702	-0.000200393	0.0220712	0.955736	0.022049	0.0252011	0.938303
NM_001173984_BRD7	rs59695749	ACCCC	ACC	0.1181	-0.00264963	0.023103	0.951235	0.00951264	0.0356757	0.941694	0.129654	0.0302649	0.000846552	-0.00594152	0.0263533	0.954152	0.0309483	0.0288955	0.926496
NM_001174125_SLC11A2	rs10783410	T	C	0.4343	-0.00575678	0.00788559	0.0821125	-0.0188137	0.00854427	0.00534233	-0.0277941	0.00547332	9.83889e-07	-0.0218885	0.0063421	0.000457286	-0.014417	0.00610509	0.00375275
NM_001174156_SAMD8	rs146305983	C	T	0.2355	0.0497002	0.0104687	0.000140119	0.0204012	0.0146615	0.915471	-0.00873983	0.010175	0.941351	0.00357179	0.00999241	0.933365	0.000720209	0.00943038	0.940617
NM_001175_ARHGDIB	rs11056023	C	T	0.1975	0.0127775	0.00618598	0.11216	-0.00407115	0.0114096	0.460932	0.0243851	0.00857125	0.1017	-0.00338548	0.0099795	0.456025	0.0585728	0.0112486	2.11044e-05
NM_001177515_ABHD16A	rs9468975	T	C	0.3034	-0.0462962	0.0124548	0.00783225	-0.010871	0.0119268	0.810127	0.0162674	0.017082	0.842223	-0.0209409	0.016559	0.795723	0.00781808	0.0146723	0.870913
NM_001177665_RIF1	rs76948956	C	T	0.1206	0.000868075	0.00996094	0.911232	-0.0427451	0.0116617	0.0109477	-0.00260522	0.0102636	0.893478	-0.00487107	0.00816339	0.877008	0.0149211	0.00860066	0.846844
NM_001177718_KLF11	rs11891129	T	A	0.07908	-0.0637203	0.0141495	0.000370475	-0.0213647	0.0225024	0.940319	0.0173425	0.0232175	0.954556	-0.00636889	0.0200098	0.951136	0.0194327	0.0235608	0.952906
NM_001178017_DBI	rs4848554	T	A	0.117	0.00712663	0.00611483	0.940631	-0.0285082	0.00713951	0.00261856	0.00425809	0.00789699	0.953425	-0.000978685	0.00790921	0.956935	0.00620173	0.0113496	0.953203
NM_001178029_ECI1	rs2238392	C	G	0.3081	-0.0200636	0.0157309	0.668643	-0.0124498	0.0161459	0.705098	0.012597	0.0173827	0.756416	0.0351317	0.0178434	0.655404	-0.0522644	0.0131598	0.00493542
NM_001178040_STX3	rs115929842	T	A	0.07286	0.0078295	0.00249913	0.000520895	0.00565418	0.00370584	0.0208683	0.00949442	0.0025953	0.000171801	0.0133847	0.00263985	8.16994e-07	0.00170427	0.00269132	0.0930968
NM_001178043_DBI	rs4848554	T	A	0.117	0.00660422	0.00600109	0.944141	-0.0275876	0.00694527	0.00272769	0.0024331	0.00760089	0.960575	-0.00237923	0.00762011	0.953269	0.00539683	0.0109984	0.956635
NM_001184700_UGDH	rs7682644	G	C	0.05779	-0.00490553	0.0195849	0.969791	-0.0162355	0.023198	0.961678	0.0655679	0.0158388	0.00150432	-0.012396	0.0155805	0.960046	0.00185961	0.0144434	0.965491
NM_001184701_UGDH	rs7682644	G	C	0.05779	-0.00490553	0.0195849	0.969791	-0.0162355	0.023198	0.961678	0.0655679	0.0158388	0.00150432	-0.012396	0.0155805	0.960046	0.00185961	0.0144434	0.965491
NM_001184718_TIPARP	rs10936049	A	T	0.1125	0.0123661	0.00650053	0.522207	0.000299422	0.0050413	0.660776	0.00290595	0.00830543	0.62341	0.00690979	0.00544619	0.545095	0.0231572	0.00529045	0.000737706
NM_001184720_GYG1	rs369547089	CAA	C	0.2135	-0.0388881	0.0101589	0.00660714	-0.0157139	0.0170634	0.729953	-0.00651477	0.0130561	0.761262	-0.014008	0.0146155	0.72755	0.0317447	0.017363	0.711683
NM_001184730_PIGT	rs11460894	GA	G	0.432	0.00730502	0.0112911	0.929064	-0.00834475	0.0177103	0.950893	0.0575055	0.0139127	0.00152305	-0.00571545	0.0142312	0.952896	0.0128257	0.0158535	0.92573
NM_001184761_CLTA	rs10973134	T	C	0.1818	0.0071789	0.0065333	0.593576	0.0305258	0.00845658	0.0207315	-0.00315592	0.00742758	0.695266	-0.008378	0.00730932	0.599384	-0.019387	0.00809879	0.50764
NM_001184783_VDAC2	rs116779151	C	T	0.0603	0.00815552	0.00923574	0.917355	-0.0533338	0.0131916	0.00205388	-0.00673984	0.0101387	0.900508	-0.00389081	0.00890243	0.907461	-0.00703117	0.00807204	0.894931
NM_001184823_VDAC2	rs116779151	C	T	0.0603	0.00782843	0.00923338	0.912763	-0.0533094	0.013229	0.00217386	-0.00726366	0.0100907	0.890977	-0.00341504	0.00881661	0.901848	-0.00768408	0.00805712	0.884541
NM_001184904_CARD8	rs1651364	C	T	0.1616	-0.0122287	0.00839313	0.862855	0.0422502	0.00908439	0.000224055	0.00677313	0.0107035	0.862903	0.00720756	0.0103814	0.860571	0.0140682	0.0108904	0.843122
NM_001184992_RNF135	rs62070647	T	G	0.07299	0.000586559	0.0160366	0.911121	0.0788613	0.0203762	0.00393965	-0.0134853	0.0231527	0.919273	0.0241075	0.0205207	0.872842	0.0191616	0.0311323	0.888547
NM_001185012_NDUFA2	rs3756676	G	A	0.115	-0.0165759	0.014831	0.297877	-0.0211693	0.0190471	0.29841	-0.0147458	0.0213218	0.345979	-0.0354316	0.0188485	0.252753	-0.101135	0.0267571	0.00345105
NM_001185059_TUT7	rs7032745	C	A	0.4543	0.00755971	0.0122561	0.851078	-0.0302182	0.0143848	0.808043	-0.00504267	0.0182175	0.893083	0.0549448	0.0137271	0.00494255	0.00546149	0.0174203	0.868181
NM_001185181_PFDN6	rs6928019	T	A	0.3191	-0.0102057	0.00784621	0.735799	0.0116377	0.0249784	0.784557	-0.020773	0.00951351	0.694778	0.0277579	0.00694542	0.00514322	0.00694646	0.011939	0.774144
NM_001190329_ATP5MC3	rs75526278	T	C	0.0875	0.00522382	0.00135673	0.0123751	0.000759398	0.00264001	0.778458	-0.00140392	0.0020271	0.734062	-0.00170845	0.00175894	0.707086	-0.00630073	0.00257865	0.626229
NM_001190384_GNE	rs34969370	G	GT	0.1492	-0.0141523	0.0123724	0.792857	0.0169082	0.0149301	0.825656	0.00192843	0.0100044	0.872914	-0.0458817	0.0123328	0.00743866	-0.0142988	0.0136565	0.796627
NM_001190438_NCOR1	rs10589621	C	CTT	0.09343	-0.00119696	0.00276177	0.971887	-0.0004678	0.00424799	0.973855	-0.00148744	0.00495691	0.973987	0.0174403	0.00429929	0.00178942	-0.0015051	0.00603158	0.974746
NM_001190702_MTRNR2L8	rs7938268	T	C	0.1181	-0.0676482	0.0214885	0.000532898	-0.0521865	0.021588	0.0031371	-0.118724	0.0261215	5.30771e-06	-0.0667857	0.0234947	0.00111873	-0.0188861	0.026471	0.0832748
NM_001190706_MTRNR2L9	rs6930175	A	C	0.1375	0.0111511	0.00565515	0.0974506	0.00734301	0.00694486	0.152308	0.00758563	0.00525121	0.120564	0.00821221	0.00599126	0.125459	0.0209007	0.00512673	0.000555205
NM_001190794_NCF2	rs2986553	T	C	0.1327	-0.00138818	0.00414543	0.872323	-0.0259307	0.00626115	0.00143204	-0.00144484	0.00492027	0.874174	-0.00602882	0.00451898	0.840408	-0.00287559	0.00528698	0.863532
NM_001193304_TMEM127	rs111328597	A	G	0.16	0.00397134	0.00480008	0.75543	0.0108451	0.00705783	0.72081	-0.00333865	0.00625015	0.83859	-0.000698118	0.00497046	0.831508	0.0301025	0.00856292	0.0155219
NM_001193483_LIMS1	rs12463578	C	T	0.3141	-0.0170938	0.00432089	0.00313122	-0.0120747	0.00703587	0.447104	-0.00945974	0.00510575	0.442312	0.000477299	0.00645494	0.634812	0.00205341	0.00609764	0.681444
NM_001193644_PEX19	rs75274559	T	TCTCCTGC	0.32	-0.0181704	0.00653154	0.00306857	-0.0354133	0.0082352	2.81188e-05	-0.00883548	0.00831284	0.0562093	-0.0185022	0.00871029	0.00883123	-0.0143762	0.00671741	0.00857947
NM_001195156_TMEM35B	rs114936548	T	C	0.0975	-0.0541376	0.0229632	0.718125	0.100013	0.022933	0.00161858	-0.0402827	0.0290243	0.749734	0.00967546	0.0256459	0.818507	-0.0169012	0.0259894	0.799313
NM_001195446_SRSF7	rs189727936	G	A	0.2245	0.00058223	0.00146368	0.928301	0.00983736	0.00231266	0.000924679	-0.000836447	0.00165773	0.947385	5.00831e-05	0.00159399	0.938485	0.00164328	0.0013767	0.912259
NM_001195752_THAP3	rs202022523	C	A	0.2923	0.00770481	0.0131087	0.929227	-0.0443318	0.00998977	0.000575339	0.00025173	0.0121705	0.923392	-0.0213967	0.0126156	0.88082	0.00238356	0.0133401	0.929551
NM_001198834_PDE4DIP	rs11261220	T	C	0.376	0.0199046	0.00482797	0.00186435	0.00145038	0.00502994	0.86764	0.00827342	0.00511521	0.824118	-0.00167308	0.00484212	0.902878	0.00130655	0.00460274	0.867851
NM_001198851_FOXJ3	rs4660684	T	C	0.04494	0.000731934	0.0216091	0.594317	0.0184096	0.0279408	0.614762	0.000584753	0.0241741	0.592362	-0.0572942	0.0209775	0.314329	-0.0854996	0.0240524	0.0338939
NM_001198862_TMEM206	rs75850801	C	G	0.0575	-0.00762911	0.0185336	0.948194	0.113961	0.028331	0.00246662	0.0111016	0.0209114	0.932583	0.00648866	0.0185948	0.937253	-0.0318039	0.0242869	0.924684
NM_001198903_YY1AP1	rs74116845	T	G	0.1294	0.0614979	0.0148305	0.00149156	-0.00624951	0.0171937	0.938868	0.0100359	0.0144357	0.902768	-0.00251408	0.0147431	0.93148	0.016751	0.0147409	0.892743
NM_001198906_YY1AP1	rs61099643	AAC	A	0.483	-0.00938916	0.0102927	0.877833	0.00765746	0.0111652	0.859944	0.0129005	0.00951547	0.838036	0.0396281	0.00962339	0.00190173	-0.00824178	0.00899064	0.877562
NM_001198951_RNF103	rs61366597	CGGG	C	0.08235	0.00832762	0.0180204	0.899989	0.0176904	0.0220544	0.888173	-0.00395307	0.0219929	0.926848	-0.0277031	0.021215	0.888461	0.0802067	0.0202539	0.00367012
NM_001198979_SMAP2	rs504930	T	C	0.4843	0.0179482	0.00407138	0.000742978	-0.000720203	0.00532693	0.714363	0.0139959	0.00648517	0.55449	0.00194226	0.00537025	0.652482	0.00538364	0.00548723	0.597324
NM_001199850_DAP3	rs112468947	C	G	0.1275	0.00232808	0.00385608	0.537863	0.0271548	0.00589134	0.000271541	0.00027964	0.00429228	0.608324	0.00734353	0.00339114	0.45522	0.00544373	0.00427658	0.483665
NM_001200001_NOTCH2	rs12745055	C	G	0.05556	-0.00577795	0.00140801	0.00251122	0.000286126	0.0016104	0.788897	-0.00306128	0.00149461	0.649092	-0.00125878	0.00153944	0.696815	0.000461491	0.00150253	0.803454
NM_001200050_NPL	rs5779132	CA	C	0.3793	0.00255544	0.0047279	0.934404	-0.00575101	0.0084024	0.947167	0.00313958	0.00965156	0.939355	0.0032263	0.0090294	0.938562	0.047801	0.0114924	0.00145833
NM_001200051_NPL	rs11274480	T	TTACTATCTAGACTCTAGATACTAGACTAGA	0.2924	0.00621405	0.00268233	0.589013	0.017314	0.00455641	0.00973064	-0.00242711	0.00537416	0.786053	-0.00281394	0.00561087	0.779449	0.00188011	0.00756912	0.714892
NM_001202517_CFLAR	rs35080042	C	CAA	0.3232	0.00064509	0.00260895	0.999818	0.0321072	0.00249714	4.98037e-34	0.00149098	0.00209397	0.999779	0.0023615	0.00219164	0.999756	0.00113241	0.00183494	0.999786
NM_001204083_MICOS10	rs142121614	A	AAAAACAAAAC	0.1658	0.00120098	0.000294733	0.00204238	-0.00016793	0.000921153	0.924034	0.000799061	0.000676542	0.877748	-0.000368148	0.000476207	0.913458	0.000387234	0.000568375	0.890779
NM_001204171_MDM4	rs143181392	G	GT	0.218	0.00558234	0.00936281	0.813853	0.0453965	0.0112423	0.00260266	0.00307322	0.0106435	0.832784	-0.0119635	0.00980341	0.820826	0.0125733	0.00809665	0.77577
NM_001204172_MDM4	rs11240753	A	T	0.4775	-0.00939369	0.00894696	0.378011	-0.00672936	0.0106535	0.498405	0.0385006	0.00941291	0.00132201	0.0231373	0.00838034	0.0694037	0.0167576	0.00798252	0.0827934
NM_001206641_COA6	rs35343999	T	TA	0.174	0.00604174	0.0122778	0.958882	0.0647994	0.0159814	0.00173675	-0.00451642	0.012701	0.970388	-0.00430086	0.0125551	0.970592	3.77927e-05	0.0111958	0.966915
NM_001206653_SH3GLB1	rs71643841	T	TAC	0.2753	-7.34587e-05	0.00192933	0.890742	0.00466234	0.00345742	0.844972	-0.00661331	0.00184409	0.0130269	-0.00208835	0.00181736	0.836432	0.000351361	0.00170898	0.90509
NM_001206704_SP100	rs34006254	G	C	0.1031	0.00112306	0.00638571	0.968285	0.00256604	0.00458093	0.963091	0.00233218	0.00686285	0.96739	-0.00197409	0.00666572	0.959306	-0.0220369	0.00536619	0.00173782
NM_001206841_TGOLN2	rs11897381	T	A	0.3148	-0.00536739	0.00472254	0.736731	0.0224622	0.00644999	0.0186415	0.0083961	0.00557139	0.695218	-0.00213017	0.00533171	0.80625	-0.00927051	0.0063298	0.711861
NM_001206844_TGOLN2	rs11897381	T	A	0.3148	-0.00539715	0.00427535	0.682787	0.0225398	0.00643602	0.0178699	0.00839163	0.00551311	0.648541	-0.00256419	0.00523381	0.762486	-0.00992434	0.00626346	0.657445
NM_001206878_CTDSP1	rs138615794	C	CT	0.1359	-0.00500712	0.0103063	0.974503	0.0878588	0.0197825	0.000391468	-0.00908566	0.0136653	0.97198	0.0028212	0.0139143	0.97059	0.00748947	0.0151086	0.96686
NM_001206952_SLC16A3	rs570614150	CCTG	C	0.07377	0.0117811	0.00678037	0.141006	0.0178711	0.0131661	0.164332	0.0319893	0.00806972	0.00128736	0.0182324	0.00856373	0.127344	-0.00488008	0.0146605	0.470475
NM_001207013_PTPN2	rs371631216	CG	C	0.2175	-0.00399675	0.011072	0.890855	-0.0589647	0.0140573	0.00127731	-0.0080971	0.0116194	0.878349	-0.0134032	0.0117611	0.865706	0.0153213	0.0136599	0.890268
NM_001207067_BZW1	rs4261699	T	C	0.1106	-0.000130414	0.000851994	0.669417	0.00404975	0.000849151	0.000134108	0.00136608	0.0008395	0.50539	0.00123168	0.00060461	0.495441	0.000206732	0.000637738	0.602737
NM_001207068_BZW1	rs11684986	C	A	0.4192	-0.00466329	0.00518004	0.987933	0.00153251	0.00616093	0.988268	0.0297473	0.00546198	4.26818e-06	-0.00351855	0.00459677	0.988624	0.000620326	0.00452628	0.988852
NM_001207069_BZW1	rs11684986	C	A	0.4192	-0.00463253	0.0051591	0.987259	0.00133473	0.00618198	0.987736	0.0296882	0.00546377	4.59496e-06	-0.00366317	0.00459787	0.987806	0.00122287	0.00453911	0.987446
NM_001242309_PITRM1	rs538834245	TTG	T	0.3956	-0.00387168	0.0177419	0.959894	-0.00669705	0.0197406	0.957899	-0.00666655	0.0172805	0.95717	-0.0625083	0.0145251	0.00066901	2.65413e-05	0.0173635	0.963716
NM_001242393_ACSS2	rs56909848	CAAAAA	C	0.3384	-0.0102794	0.00992882	0.784113	0.017266	0.0143214	0.759975	-0.012284	0.0127811	0.789619	-0.0149032	0.0139656	0.781285	0.0465463	0.0138283	0.0264934
NM_001242481_EIF1AD	rs79346742	C	T	0.1675	0.0177064	0.00963932	0.786834	-0.00919588	0.0117358	0.857269	-0.00780111	0.0112195	0.863224	0.0374252	0.00921647	0.00284092	0.001175	0.0108359	0.859564
NM_001242487_ZSWIM8	rs539169642	T	A	0.04474	-0.0129007	0.0174355	0.247247	-0.0502931	0.0276263	0.15273	-0.0315518	0.0212493	0.171427	-0.0189774	0.0160968	0.195433	-0.0623081	0.0191246	0.0108019
NM_001242676_AHCYL1	rs11102045	G	A	0.1307	-0.00212065	0.00651227	0.848384	-0.00900556	0.0103916	0.806758	-0.0157343	0.00698063	0.745475	0.00342165	0.00702102	0.822583	0.0339294	0.00825789	0.00439966
NM_001242795_NUP93	rs369645039	CT	C	0.4741	-0.00595862	0.00391984	0.428417	-0.00148667	0.0044051	0.538621	-0.00750084	0.00417058	0.417575	-0.0013329	0.00420058	0.541562	-0.0196879	0.00478598	0.00159217
NM_001242893_CSDE1	rs143959041	T	TAAAC	0.0825	-0.00702636	0.00881172	0.90799	-0.0376535	0.00922266	0.0018454	-0.0051508	0.0112734	0.917174	-0.00370935	0.00855689	0.917843	0.00942963	0.00844261	0.916991
NM_001242900_PPP6R2	rs564180957	G	T	0.08333	0.0559441	0.0152148	0.00809894	-0.00836145	0.0216589	0.927451	0.021949	0.0177658	0.873909	0.00189998	0.0180918	0.911361	-0.00163744	0.019236	0.919523
NM_001242906_ASCC2	rs59328862	CAAAAAA	C	0.4167	0.00976147	0.0136015	0.770976	0.0170544	0.0179578	0.756309	0.0512268	0.0163462	0.0396115	-0.00302035	0.0175344	0.838618	0.0145505	0.0173751	0.762499
NM_001243131_RPL13	rs556504722	C	A	0.07	0.000760423	0.000518699	0.212316	0.000180426	0.000507705	0.365996	0.00302015	0.000941024	0.0279225	-0.000176917	0.000875479	0.495498	0.00198008	0.00079883	0.155664
NM_001243160_TAF1C	rs370361550	GTT	G	0.06378	-0.00289771	0.00623099	0.87501	0.0500815	0.0436768	0.874071	-0.0216024	0.00527703	0.00217912	-0.00415974	0.00301925	0.844776	0.000269992	0.00255002	0.90324
NM_001243425_TTC39C	rs563297725	CTGGG	C	0.4875	0.0497406	0.0151428	0.0256346	0.00143502	0.0103037	0.938565	-0.0110194	0.016924	0.934001	0.00150963	0.0149304	0.939649	-0.00163554	0.0133439	0.946794
NM_001243491_SETDB1	rs71845732	CA	C	0.4521	-0.00421626	0.00524608	0.955935	0.000214312	0.00562525	0.968779	-0.0270113	0.00573369	0.000160149	0.00458367	0.00540499	0.962426	0.00694031	0.0066237	0.959411
NM_001243771_APH1A	rs868995073	A	G	0.08	0.0169818	0.0116157	0.737711	0.015445	0.0115821	0.741782	0.0528076	0.012015	0.000703555	-0.00338942	0.0147556	0.843776	-0.0178378	0.0143926	0.789677
NM_001243772_APH1A	rs144296664	G	GT	0.4155	0.00652754	0.00655793	0.520898	-0.000767842	0.00904	0.680061	0.000725935	0.00755047	0.677379	0.0268787	0.00871129	0.38084	-0.0351857	0.00863792	0.0170149
NM_001243799_TSC22D1	rs536571716	A	G	0.1066	0.00203588	0.00260494	0.446044	0.00879949	0.00260699	0.0188489	-0.000309639	0.00184005	0.600697	0.00283447	0.00136399	0.352541	0.00167034	0.00156744	0.415325
NM_001243835_STAT4	rs58580652	G	A	0.06736	-0.0364308	0.0204939	0.405065	0.0310863	0.0332408	0.630493	-0.0682744	0.0136354	4.62141e-05	-0.00714236	0.0118988	0.489743	-0.0222009	0.0105884	0.397248
NM_001243885_TOB1	rs34200978	CAAA	C	0.3112	-0.0290723	0.00870407	0.0237367	-0.00620872	0.0112888	0.866583	-0.0126877	0.013216	0.848959	0.0105773	0.0118521	0.875889	0.000284747	0.0119743	0.896426
NM_001243974_PPP3CC	rs567165032	T	G	0.1111	0.016837	0.0154851	0.87703	-0.00402399	0.0151039	0.929821	-0.00167629	0.00854315	0.927289	0.0294003	0.008864	0.0235033	-0.00269557	0.0111528	0.928977
NM_001244666_STX5	rs11494202	G	A	0.1005	-0.00894475	0.0121043	0.907709	0.058253	0.018961	0.0459025	-0.00622332	0.0147612	0.922224	0.0087756	0.0142418	0.898257	0.00203013	0.0133802	0.917614
NM_001244724_RAD23B	rs577851752	TTGCCGTG	T	0.06	0.0108334	0.00408135	0.00315646	0.0202233	0.00788213	0.00368117	0.00306779	0.00374261	0.0818658	0.00711877	0.0034743	0.00977432	0.0162725	0.00382989	3.22798e-05
NM_001244883_DLST	rs561069889	GC	G	0.4779	-0.00124524	0.00688175	0.966559	-0.00372156	0.00607969	0.958884	0.000679182	0.00575888	0.960364	-0.00127321	0.00512155	0.96645	0.0181229	0.00458844	0.00306539
NM_001244897_PTBP3	rs547299056	T	A	0.05346	-0.00131642	0.00833813	0.471541	0.000826589	0.00220961	0.344033	0.00579997	0.00183247	0.117266	0.00667133	0.00185004	0.0280369	0.000894999	0.00251468	0.347884
NM_001244974_PPP1CC	rs553471860	AT	A	0.05528	-0.00217418	0.0213967	0.871109	-0.109181	0.0348902	0.0390926	-0.0316404	0.0332526	0.825	-0.0226437	0.0276259	0.83041	0.0131044	0.0275769	0.888049
NM_001244984_SEL1L	rs144663890	AGTGT	A	0.07821	0.0083484	0.00225525	0.00923152	-0.0349321	0.0531661	0.90506	-0.0030791	0.002029	0.876565	-0.000862232	0.00168615	0.910959	-0.00102691	0.00251576	0.915281
NM_001247999_MS4A6A	rs373735918	GTGACAGAGCAAGAC	G	0.1658	-0.0328062	0.0189098	0.589097	-0.0707786	0.0180192	0.00309492	-0.0152072	0.026084	0.652724	-0.0126681	0.0294343	0.667066	-0.0285726	0.0317453	0.627563
NM_001251918_RAP1B	rs61409146	CTG	C	0.4886	-0.00155882	0.0033604	0.851617	0.00558397	0.00328022	0.746273	0.00999102	0.00292237	0.0241509	-0.0021031	0.00264346	0.824434	-0.00126884	0.00329	0.857839
NM_001252006_PAPOLA	rs549571766	A	T	0.1603	-0.0043267	0.00124761	0.0182058	-0.000985537	0.00103296	0.767914	-0.000127647	0.00147654	0.830141	0.00180207	0.00128256	0.773044	-0.00114864	0.00114026	0.764746
NM_001252043_TAOK2	rs34627357	TGGG	T	0.4301	0.0362669	0.00950912	0.00336643	0.0080381	0.0116631	0.450768	0.0140834	0.0119724	0.404643	0.011961	0.011276	0.413606	0.0177771	0.0111654	0.380397
NM_001252079_USP15	rs570697792	G	A	0.05844	-0.0637494	0.0140988	0.000379226	-0.000216197	0.0150009	0.966429	0.00186627	0.0178512	0.968621	0.024767	0.0171778	0.951445	-0.0048793	0.0169426	0.961573
NM_001252296_CEBPG	rs548454472	C	T	0.395	-0.000700312	0.00392455	0.946915	0.00816667	0.00995484	0.940403	-0.0147445	0.0039003	0.00563341	0.00284732	0.00437291	0.944744	-0.00149429	0.00431029	0.94246
NM_001254736_NABP1	rs140948990	CT	C	0.05779	0.00720794	0.00599046	0.527412	-0.00177477	0.0118964	0.681722	0.00633832	0.00767157	0.557245	0.0123789	0.00787446	0.5067	0.0279464	0.00777034	0.00951123
NM_001254943_CCDC88A	rs12623902	C	T	0.48	-0.00234935	0.00964097	0.802684	-0.00587307	0.0128117	0.788453	-0.0132223	0.0126478	0.759047	-0.0236732	0.0173705	0.748751	-0.0598626	0.0134527	0.000513729
NM_001256091_ATF2	rs1900368	A	C	0.115	-0.0017971	0.00990697	0.606164	0.0540093	0.0121187	0.00135968	0.00497181	0.0119887	0.502019	0.0328301	0.0116858	0.364882	0.00423831	0.0120879	0.51183
NM_001256093_ATF2	rs1900368	A	C	0.115	-0.00272034	0.01076	0.636441	0.0585914	0.0129794	0.00104996	0.0057355	0.0131265	0.520083	0.0353792	0.0127586	0.392277	0.00490463	0.0131683	0.529414
NM_001256094_ATF2	rs150083996	A	G	0.1136	-0.000309389	0.000731119	0.981296	0.00328377	0.000713381	0.000183563	0.000367505	0.000975367	0.974678	8.18722e-05	0.000836305	0.97752	3.99777e-05	0.00081372	0.978043
NM_001256129_ARL8A	rs788791	A	C	0.4541	-0.0293022	0.00691185	0.00119948	0.00268312	0.00769874	0.941183	-0.0106167	0.00723254	0.894246	0.00447343	0.00753752	0.932278	0.00411316	0.00854072	0.93631
NM_001256135_CSE1L	rs11086275	ATTT	A	0.16	-0.00530409	0.00729435	0.638901	-0.0235004	0.0199595	0.572317	0.0214653	0.00955218	0.445868	0.0287305	0.00884447	0.0446509	-0.00751886	0.00898312	0.621184
NM_001256164_TMCO1	rs67290947	CA	C	0.1773	-0.000459045	0.000850128	0.869239	0.00443607	0.00115289	0.00475147	0.00126796	0.000834469	0.777227	-0.000503712	0.00100647	0.872164	0.00114887	0.0012112	0.796882
NM_001256166_BIRC2	rs561870511	T	C	0.2477	-0.00432142	0.0105993	0.942689	0.006262	0.00994852	0.921577	-0.004698	0.0119565	0.943207	-0.000358786	0.011451	0.941728	0.0312008	0.00886173	0.0129614
NM_001256254_ADGRE1	rs367560960	CA	C	0.2268	-0.0306623	0.0161046	0.362129	-0.0359611	0.0109348	0.026123	0.0118942	0.00931914	0.471167	0.013589	0.0081377	0.417465	-0.00848426	0.00873669	0.450714
NM_001256264_FLII	rs569324781	C	T	0.07784	-0.0108561	0.0153437	0.715871	0.02709	0.0175142	0.556375	0.0236429	0.0160002	0.561518	0.0547675	0.0169701	0.0320088	-0.0102965	0.0194832	0.741783
NM_001256295_ETS2	rs533785055	ACAC	A	0.17	0.020043	0.0061434	0.0289894	-0.00148547	0.00727557	0.845103	0.000949519	0.00546271	0.813987	0.00608962	0.005075	0.748127	0.00497796	0.00504969	0.759066
NM_001256312_STK3	rs200495037	TAAC	T	0.07035	-0.0670648	0.0191153	0.0183481	-0.0129664	0.0162696	0.849049	0.00898606	0.0177919	0.878387	0.0326081	0.020393	0.821843	0.00823035	0.0159123	0.877358
NM_001256420_MAPRE2	rs56036260	TTTTATTTA	T	0.05367	-0.0166594	0.00479204	0.0154692	-0.0395577	0.0300751	0.702697	-0.0227194	0.0388426	0.74688	0.00373471	0.00516909	0.807089	-0.00391457	0.0040632	0.720929
NM_001256463_INTS11	rs138308614	G	A	0.09012	-0.0122647	0.0289371	0.959422	0.129622	0.0334341	0.00350937	0.0103969	0.0380217	0.951454	0.014386	0.029066	0.946791	-0.0202785	0.0314205	0.954212
NM_001256495_MAN2C1	rs533658837	T	C	0.0531	0.0602176	0.0183808	0.0383016	-0.0196387	0.024371	0.771555	0.00570311	0.0246501	0.827274	-0.033866	0.0234719	0.725013	-0.0396222	0.0260003	0.719685
NM_001256550_MPP5	rs537073885	CA	C	0.1184	0.0661492	0.0207191	0.0334262	-9.61362e-05	0.0197887	0.903951	0.0187425	0.0226122	0.866833	-0.00216075	0.0183346	0.909424	0.00904718	0.0178901	0.879483
NM_001256584_GYPC	rs138700977	G	GACCCCTTTA	0.1199	-0.147817	0.0281994	5.96688e-06	-0.0790285	0.0302441	0.0423468	-0.0120445	0.0172961	0.160447	0.0156948	0.0158814	0.439368	-0.0793306	0.0297334	0.0419118
NM_001256765_IL15RA	rs376564146	AGG	A	0.05914	-0.0060207	0.024975	0.851184	-0.0106466	0.0123667	0.812135	0.0327011	0.0202752	0.792062	-0.00344981	0.0180595	0.854476	-0.0446383	0.0131127	0.0243461
NM_001256795_LOC100129083	rs142691724	GAC	G	0.1068	-0.00824806	0.0148456	0.495421	-0.0950759	0.0267793	0.0166021	-0.00367138	0.021596	0.555207	-0.00884438	0.018236	0.505317	-0.0436964	0.0183495	0.368169
NM_001256829_TMEM265	rs542629756	G	C	0.085	0.0281639	0.00767051	0.0131455	-0.0273676	0.0387848	0.774885	-0.00529003	0.00922134	0.790038	0.0182206	0.00877269	0.636395	0.00319532	0.00987303	0.742803
NM_001257119_CASP1	rs562704207	A	G	0.0463	0.00851392	0.00452866	0.867283	0.0222186	0.00344842	2.93632e-08	-0.000134107	0.00432404	0.904853	0.00645888	0.00369695	0.868036	-0.000495376	0.00336644	0.909331
NM_001257175_DDX19B	rs375300780	TTGTGTGTGTGTG	T	0.3307	-0.00345835	0.00343838	0.862194	-0.00319031	0.00324731	0.862806	-0.0126845	0.00325157	0.00375744	0.00147536	0.0030965	0.915617	0.000452093	0.00337613	0.908316
NM_001257197_CUL3	rs145242754	G	A	0.08333	0.0040974	0.00107295	0.00659514	0.000287434	0.00193029	0.720347	0.000397603	0.00126743	0.702509	0.00059225	0.00122684	0.685614	0.00231991	0.00115045	0.603592
NM_001257360_AMPD2	rs9970092	A	C	0.05882	-0.0296577	0.021666	0.961956	0.0069192	0.024814	0.970247	0.115826	0.0244613	0.000148809	-0.014618	0.026801	0.971911	-0.00944377	0.0262425	0.974585
NM_001257407_IL4R	rs571260833	C	T	0.1587	-0.00192022	0.00674016	0.690543	-0.0186827	0.0105817	0.558685	-0.000300652	0.00801571	0.724872	0.0112151	0.00618646	0.584498	-0.0209276	0.00585989	0.016835
NM_001257970_CARD14	rs560026969	A	T	0.02989	0.00321529	0.015244	0.25302	0.0146903	0.0158813	0.123039	0.0575345	0.020203	0.0329134	0.0657116	0.0165156	0.000991331	0.0395279	0.0213677	0.0508362
NM_001258017_IL4I1	rs551864009	G	T	0.1424	0.0332313	0.0105844	0.0487104	-0.0122311	0.00858024	0.806542	-0.00657317	0.0100778	0.857735	0.00784026	0.0118298	0.838428	0.00394332	0.00965577	0.854305
NM_001258026_TPI1	rs201993671	CT	C	0.05385	0.00246742	0.00641504	0.952422	-0.00477242	0.0106912	0.965483	0.0386213	0.00858166	0.000347755	0.00912524	0.0095111	0.943865	-0.00342023	0.0122096	0.965489
NM_001258338_NDUFA12	rs570185714	CA	C	0.07754	0.00160688	0.013176	0.959785	0.0692904	0.0180693	0.00398412	0.00512349	0.016724	0.956123	-0.00659419	0.0138465	0.961838	-0.00912023	0.0173789	0.960797
NM_001258376_EPS15L1	rs562934017	CA	C	0.2717	0.00481146	0.0109873	0.748715	0.0141375	0.0136906	0.662466	-0.0157596	0.0120396	0.569092	-0.0325347	0.010162	0.0351557	-0.0111379	0.00684258	0.546228
NM_001258453_FBH1	rs1554783033	TTTATGT	T	0.1935	-0.0136135	0.0252639	0.83779	0.0216263	0.026124	0.734148	0.0436939	0.0292208	0.705207	0.0949893	0.0239655	0.00293559	0.0235068	0.0279091	0.733282
NM_001260506_RPS3	rs572261507	G	T	0.09391	-0.00141899	0.00124623	0.777711	0.00180701	0.00107607	0.76416	8.41498e-05	0.00193901	0.861198	-0.00559833	0.00151496	0.010289	0.00187852	0.0017366	0.79691
NM_001261_CDK9	rs541171916	T	G	0.08763	0.0123512	0.00675406	0.626729	3.33147e-05	0.0110771	0.753828	0.0247151	0.00683019	0.0112194	0.000673101	0.00784608	0.744535	0.00592708	0.00735329	0.677249
NM_001261409_BCAR3	rs2781574	C	A	0.0725	-0.0920123	0.0214752	0.00169399	0.0197005	0.0272354	0.83199	0.0348722	0.0290534	0.803418	-0.0243921	0.0306382	0.817366	0.0570039	0.0277759	0.7721
NM_001261411_SFSWAP	rs536300390	T	G	0.05398	0.00544972	0.0353509	0.921101	0.102225	0.0318621	0.0313825	-0.0109736	0.0350872	0.93228	-0.024441	0.0372256	0.917107	0.0295147	0.0397746	0.898144
NM_001265590_RTN3	rs11494202	G	A	0.1005	-0.0265585	0.00663545	0.00318879	0.0112263	0.00879815	0.902905	0.00347569	0.00740681	0.927866	0.00874226	0.00721971	0.904532	-0.00239075	0.00945846	0.929043
NM_001267062_PLEKHB2	rs140104531	C	G	0.107	-0.00776049	0.00509455	0.253261	-0.0120823	0.00673867	0.241209	-0.0041301	0.00898353	0.364506	-0.0283908	0.00701342	0.00113314	-0.0104852	0.00850595	0.272231
NM_001267567_CREM	rs371978117	CAA	C	0.123	0.0279275	0.00944681	0.00672651	0.0147036	0.00428661	0.001766	0.00845189	0.0089948	0.0888052	0.0178361	0.00810112	0.0146793	0.00569354	0.00622245	0.0918009
NM_001267574_EIF3C	rs576443469	A	G	0.1676	-0.00212848	0.00324818	0.763646	-0.00909409	0.00533297	0.722445	-0.00260459	0.00498523	0.772082	-0.0113289	0.00279907	0.00241801	0.000437143	0.00329939	0.823476
NM_001267578_TOR1AIP1	rs164981	A	T	0.1935	0.00419965	0.0079506	0.90389	-0.00304405	0.00925481	0.92226	0.0378302	0.00944299	0.00357785	-0.00688132	0.00860698	0.902762	-0.0196453	0.0117776	0.876117
NM_001267809_ILF2	rs12077870	C	G	0.285	0.0129193	0.00320145	0.00282492	0.00166321	0.00587816	0.554151	0.00414859	0.00384525	0.462267	0.000588693	0.00347869	0.57178	0.00739658	0.00331923	0.412258
NM_001270400_TUBA1A	rs540783698	A	T	0.04575	0.000523571	0.00542613	0.88191	0.0038588	0.00733098	0.891754	-0.0160043	0.00415855	0.00472879	-0.00475719	0.0041312	0.821742	-0.00563875	0.00528906	0.824484
NM_001270455_WWP2	rs59645035	GA	G	0.4583	0.022896	0.00579916	0.0038973	0.00583584	0.00875596	0.835371	0.00996458	0.00805971	0.81125	-0.00374667	0.00785687	0.880403	-0.012874	0.00883315	0.82347
NM_001270481_PSMB6	rs556806953	G	C	0.1287	0.00780857	0.00897197	0.865916	0.00395042	0.0145957	0.888989	0.00392394	0.00974668	0.883414	0.00229461	0.0113528	0.892002	0.0458818	0.0128633	0.0109131
NM_001270528_RNF111	rs539981123	AAGGAAG	A	0.08929	0.00812182	0.00485111	0.297493	0.0320514	0.00979135	0.0155489	0.00431255	0.00649159	0.387297	0.00506093	0.00602542	0.364893	0.00791816	0.00561267	0.312782
NM_001270629_MED4	rs549080374	A	G	0.2806	-0.0116393	0.00565523	0.0614739	-0.0176427	0.0052434	0.0045472	-0.0116183	0.0053812	0.0587278	-0.00387001	0.005348	0.168374	-0.00471017	0.00500353	0.138024
NM_001270875_MEAF6	rs6700094	A	G	0.2632	0.000127138	0.000862498	0.942792	0.00280673	0.00584295	0.934204	-0.00133325	0.0010823	0.929772	0.00425371	0.00102793	0.00155833	0.000700222	0.00153926	0.934803
NM_001270876_MEAF6	rs6700094	A	G	0.2632	0.000458599	0.00103441	0.953286	0.013044	0.0269917	0.952576	-0.000612311	0.00118179	0.962613	0.00425777	0.00101725	0.00116697	-0.000983439	0.00154003	0.960134
NM_001270897_TRAPPC3	rs1500792	C	A	0.1558	0.00200711	0.00652001	0.915127	-0.0383481	0.00918083	0.0012845	-0.00870404	0.00630883	0.854599	-0.0043801	0.00648058	0.872494	-0.00156016	0.00663078	0.889517
NM_001270987_LTBR	rs563142712	C	A	0.03977	0.0445619	0.0109381	0.00238527	0.0158503	0.0233085	0.91601	-0.0221346	0.0146138	0.904661	-0.000136111	0.0162444	0.938181	-0.00958978	0.0185418	0.933179
NM_001270999_ZFAND2B	rs16859854	G	A	0.0736	-0.016718	0.0192354	0.650154	-0.0536314	0.0282139	0.604017	0.0244003	0.0249246	0.732335	-0.0109341	0.0205201	0.678286	-0.100789	0.0233181	0.00107741
NM_001271052_ADGRE2	rs66908687	GAA	G	0.3132	-0.0020795	0.00562455	0.620246	0.00248519	0.00795295	0.730129	-0.018121	0.0053478	0.030965	0.0078018	0.00581738	0.569163	-0.011954	0.00540129	0.455735
NM_001271068_MAX	rs571615685	A	T	0.06461	0.0111104	0.0269425	0.938565	0.101297	0.0257095	0.00286862	-0.0130845	0.034456	0.954744	0.0224638	0.0285658	0.93045	-0.0214317	0.035866	0.948718
NM_001271088_VPS72	rs6666867	T	C	0.1275	0.00250719	0.0151154	0.90449	0.0902257	0.0249996	0.0127474	-0.0177789	0.0223857	0.876928	-0.0317523	0.0199391	0.845319	-0.0157954	0.0200025	0.876883
NM_001271213_SQOR	rs367730658	AC	A	0.4669	0.00364426	0.0038785	0.798468	0.0026457	0.00286516	0.799131	-0.000962791	0.00319741	0.846518	-0.00985328	0.00309225	0.0454787	0.00589109	0.00370817	0.75525
NM_001271282_DICER1	rs201945657	TACAC	T	0.06566	-0.0473228	0.0124257	0.0103321	-0.0491056	0.0208466	0.520135	0.0147909	0.0145175	0.660632	-0.00313876	0.0127716	0.672876	0.00779749	0.013706	0.725218
NM_001271314_ZNF266	rs1555762881	CT	C	0.398	-0.00421393	0.00587291	0.884394	0.0974163	0.0196609	7.32509e-05	0.00466481	0.00761545	0.832518	0.00280094	0.00650745	0.840969	0.0162915	0.00819191	0.799658
NM_001271561_PRNP	rs548739489	TG	T	0.085	0.000359954	0.000599186	0.854963	0.00378839	0.00434068	0.842087	-0.000315159	0.000868	0.894729	0.0110181	0.00299279	0.00961531	-0.00306269	0.00196727	0.831055
NM_001271833_DENND2D	rs6537683	A	G	0.05556	0.0587265	0.00824485	1.12213e-10	0.00479903	0.00901099	0.144022	0.0244792	0.0106197	0.0461998	0.0141736	0.00818265	0.0554507	0.0233001	0.00845804	0.0437844
NM_001271870_SRGAP2B	rs142456634	G	T	0.1276	-0.000389745	0.00315758	0.621987	0.00454015	0.00191944	0.42833	0.00303926	0.00361837	0.492856	0.00421154	0.00537423	0.498208	0.0126342	0.00259195	0.000139499
NM_001271872_SRGAP2C	rs146139178	T	C	0.283	0.00247154	0.0025498	0.484343	0.00288104	0.0016086	0.44346	0.00470681	0.00303012	0.451115	-0.000567449	0.00446143	0.621411	0.0108996	0.00220678	6.05404e-05
NM_001271878_KHDRBS1	rs3806254	G	C	0.3988	-0.0139498	0.00625935	0.535241	-0.00198543	0.00694329	0.641205	-0.0295703	0.00629123	0.00023062	-0.00192665	0.00598366	0.637056	-0.00558672	0.00579122	0.578626
NM_001271977_STK25	rs75520649	G	T	0.05155	0.0217214	0.0192501	0.874612	-0.0132186	0.0315658	0.929716	0.110168	0.0256405	0.000862872	0.0254176	0.024983	0.877044	-0.0027266	0.0268282	0.915636
NM_001272000_DOCK7	rs58336065	GA	G	0.4137	0.0178868	0.00559232	0.481853	-0.00105504	0.00540357	0.666413	0.00458185	0.00432904	0.609094	-0.00933449	0.0053247	0.504482	-0.126204	0.0210388	4.0926e-06
NM_001272007_ISCA2	rs375902045	TTTA	T	0.075	0.00600982	0.013509	0.853739	-0.0263074	0.0206097	0.83143	0.0195688	0.0192743	0.824413	-0.00414014	0.0134512	0.891495	0.0537259	0.0156757	0.0206376
NM_001276453_KPNB1	rs60312274	AAC	A	0.1095	-0.0194792	0.00516791	0.00501483	-0.00610827	0.00414241	0.459071	-0.010315	0.00603072	0.448829	-0.00271668	0.00589802	0.548168	-0.0012076	0.00579418	0.583464
NM_001276471_CORO1C	rs573493920	A	G	0.08857	-0.00345005	0.00730112	0.924486	0.00512848	0.00960188	0.897202	0.0282873	0.00803172	0.0130311	-0.00125292	0.00801781	0.925001	0.0082822	0.00941173	0.885484
NM_001277061_MFF	rs5028742	T	C	0.489	0.00740313	0.0118813	0.942435	0.0497222	0.0116678	0.000899221	0.00110134	0.0126674	0.953546	0.00484839	0.0120586	0.946698	-0.0180951	0.0164855	0.944813
NM_001277324_NPIPA2	rs367804170	TAC	T	0.07436	0.00452163	0.00784545	0.161387	0.0253817	0.00725015	0.00224523	0.0262167	0.010281	0.0161523	0.0215344	0.00779099	0.0138241	0.00204446	0.00664281	0.216329
NM_001277444_NBPF9	rs147279772	G	C	0.02121	-0.00629855	0.007211	0.970647	-0.00293495	0.0079971	0.977255	0.00453351	0.00895975	0.968833	0.0319936	0.00699407	0.000244236	-0.000986377	0.00716013	0.977005
NM_001278_CHUK	rs71009786	CTTTTTTT	C	0.09827	0.0139451	0.0127159	0.805978	0.00711417	0.0232502	0.868307	-0.00406864	0.0144814	0.824614	-0.0417398	0.0118472	0.0158581	-0.0256132	0.0158589	0.751636
NM_001278188_TPM3	rs12087736	A	T	0.0663	0.000264347	0.000634209	0.636141	-5.73317e-05	0.000856924	0.691272	-2.68247e-06	0.000911408	0.703247	-0.00346171	0.000894472	0.0369009	0.00319704	0.00100742	0.385112
NM_001278206_SLC43A3	rs60916068	AAAAAG	A	0.1624	0.019507	0.0058573	0.0422531	-0.0102824	0.00729922	0.409932	0.00361519	0.0065028	0.522427	-0.0150797	0.00599219	0.30206	0.00705897	0.00586893	0.41593
NM_001278267_NBPF20	rs71226772	AT	A	0.2196	-0.0264868	0.0061744	0.000857823	-0.00853546	0.00753753	0.764579	0.000960117	0.0080178	0.837361	-0.00586056	0.00791951	0.781038	-0.00998331	0.00796444	0.760645
NM_001278278_E2F6	rs56167827	C	G	0.5	0.00119136	0.00268733	0.943744	0.00220258	0.00465283	0.942879	0.0017709	0.00395379	0.943617	-0.00951487	0.00231742	0.00215771	0.0037671	0.00246188	0.918887
NM_001278417_CD22	rs575494485	CAG	C	0.103	-0.018776	0.00798818	0.112616	-0.00961938	0.0144282	0.250707	-0.0295943	0.00963791	0.0236382	-0.0118579	0.00841069	0.163092	-0.00774367	0.0121379	0.255345
NM_001278433_PRKAR1A	rs567934755	C	T	0.04592	-0.00746006	0.00720188	0.905508	-0.00392284	0.00968274	0.928365	0.0273754	0.00783236	0.0155921	-0.00552751	0.00766072	0.916261	0.00337983	0.00790548	0.918338
NM_001278464_DNM1L	rs570579685	A	C	0.14	-0.0617828	0.0123625	2.30929e-06	-0.000283406	0.0175002	0.214848	-0.0540699	0.0133746	0.00011622	-0.036984	0.0133078	0.00140038	-0.0282759	0.0173673	0.0186841
NM_001278503_STT3A	rs556202062	TGTGTGTGTGTGTGTGTGTGTG	T	0.3125	0.00232961	0.00250521	0.599452	-0.000924698	0.00306895	0.738677	0.00214315	0.00223415	0.597322	0.00902274	0.0022622	0.00268345	0.0037985	0.00214578	0.558344
NM_001278513_CUL4A	rs66644037	CA	C	0.08081	0.00317267	0.00205587	0.688403	0.00432988	0.00387661	0.706031	-0.000273803	0.00175241	0.805897	0.00530537	0.00145545	0.00898254	4.22994e-05	0.00204443	0.788207
NM_001278552_TUBA4A	rs7571600	A	C	0.3925	-0.0128804	0.0108706	0.829279	0.0156124	0.0132465	0.789658	0.0636491	0.0147546	0.000895339	0.0148787	0.0123582	0.788822	0.00532385	0.0140644	0.827415
NM_001278555_UBE2E3	rs56892446	T	TA	0.1429	-0.00276501	0.015261	0.952523	0.0769806	0.0215891	0.0110349	-0.0246326	0.0243133	0.929318	-0.0134061	0.0219371	0.939862	-0.00291793	0.0239554	0.954093
NM_001278628_CRNKL1	rs539526938	G	A	0.07263	0.0136698	0.0075211	0.689124	-0.0252992	0.019638	0.703544	-0.000667396	0.00820336	0.80497	-0.0250119	0.00763087	0.036675	-0.000866493	0.00814072	0.802039
NM_001278647_ZBTB48	rs2412217	T	G	0.16	-0.0352577	0.0158813	0.818135	-0.00293099	0.0179134	0.901581	-0.0124478	0.0198175	0.874615	0.0704162	0.0171445	0.00386144	0.00252963	0.0206417	0.893773
NM_001278736_CCL5	rs76605387	CT	C	0.2792	-0.00400786	0.0127662	0.853069	-0.000411345	0.00718076	0.868951	0.00779097	0.00680439	0.843007	-0.0114108	0.00784741	0.804358	-0.0246933	0.00623282	0.00384132
NM_001278784_SLC35B1	rs572656812	TC	T	0.1919	0.00133295	0.00378035	0.787702	-0.0188513	0.00529245	0.0170932	-0.0052073	0.00416706	0.650939	0.00791422	0.00394264	0.628148	-0.00375374	0.00459895	0.684306
NM_001278940_GTF2A1	rs569061340	G	A	0.06	-0.00160721	0.0153434	0.95866	-0.00318106	0.0171572	0.957093	0.0144083	0.0161693	0.956162	-0.0614697	0.013843	0.000438807	-0.0139411	0.0174317	0.946826
NM_001280_CIRBP	rs548211226	A	T	0.1605	-0.00470076	0.00876999	0.937345	0.0172301	0.0131647	0.931009	-0.0027017	0.00924944	0.94318	0.00490207	0.00861126	0.948237	-0.0380145	0.00862911	0.000692192
NM_001281297_EDF1	rs201861821	TA	T	0.115	-0.00815468	0.00749161	0.569337	-0.0286031	0.00894164	0.0323036	0.00625407	0.00915242	0.721159	-0.0151867	0.00907075	0.529188	-0.00676254	0.0109037	0.61311
NM_001281427_DCTN3	rs543750367	C	G	0.06853	-0.000754731	0.0315338	0.730724	-0.0346506	0.0315145	0.68381	0.131359	0.035357	0.0099287	0.0241431	0.0335467	0.643024	0.0424241	0.0209579	0.567021
NM_001281453_MBD3	rs527249040	C	G	0.05959	0.000243486	0.00105292	0.914612	-0.0561672	0.0379061	0.879517	0.00464863	0.00130842	0.0145167	-0.000165291	0.00133591	0.929765	0.00877095	0.0390552	0.914688
NM_001281454_MBD3	rs535421937	G	T	0.04305	0.0203802	0.0109457	0.71558	0.0263954	0.0327895	0.785448	-0.0367198	0.0113049	0.0453138	0.00838975	0.0118126	0.792706	0.0107611	0.0326266	0.824869
NM_001281460_SLC35C2	rs371033807	GTA	G	0.1935	-0.00537141	0.0090071	0.895431	-0.00471914	0.0116512	0.904625	-0.0102532	0.0085199	0.865803	-0.000925452	0.00982069	0.920212	0.032841	0.0105142	0.0470996
NM_001281735_ZFYVE1	rs201387476	TAAAC	T	0.1575	-0.000995832	0.0133429	0.924307	-0.0139756	0.0154146	0.900336	0.0554492	0.0168676	0.0274291	0.00646154	0.0158372	0.903425	0.0087925	0.0160969	0.897752
NM_001282_AP2B1	rs563524173	C	A	0.07732	0.00512773	0.00790334	0.889016	0.0179788	0.012074	0.850774	-0.0047134	0.0076653	0.879384	-0.0267124	0.00776909	0.0203144	0.0015972	0.00819009	0.912594
NM_001282162_CAPZB	rs11260994	T	A	0.2513	-0.000865098	0.00145147	0.630416	-0.00177683	0.0018231	0.600201	8.79571e-05	0.00217366	0.702521	-0.00762724	0.00175691	0.000855947	-0.00469913	0.00232811	0.559843
NM_001282313_EXOC7	rs374873880	GT	G	0.3065	-0.0117395	0.00906118	0.549978	-0.0108393	0.0110234	0.573636	0.00404415	0.0121245	0.735722	-0.0283355	0.00919158	0.03903	-0.0155189	0.012862	0.55529
NM_001282431_ARL4C	rs11281344	TGATTGATTGATA	T	0.1949	0.0236435	0.00547562	0.000684683	0.00182053	0.00797239	0.947413	0.00562812	0.0126307	0.942973	0.00975082	0.0124781	0.937053	-0.00278485	0.0133082	0.957456
NM_001282445_EHD1	rs531935148	CT	C	0.2573	-0.0114544	0.00668537	0.466109	-0.0287486	0.00931998	0.0457045	0.00396644	0.004389	0.617216	-0.00527699	0.00409819	0.500002	0.00500941	0.00414607	0.569989
NM_001282468_GOLGA8M	rs61097274	A	G	0.1351	0.0400935	0.0344522	0.825968	0.0207994	0.0360907	0.852387	-0.00958634	0.0411243	0.898786	0.11345	0.0352964	0.0318823	-0.0111793	0.0313896	0.900648
NM_001282472_GOLGA8J	rs369625025	TATA	T	0.3799	0.0830126	0.0234784	0.0191296	-0.00883436	0.0221552	0.704863	0.0289318	0.0234913	0.585469	-0.0348819	0.0228511	0.569208	-0.0431112	0.0217587	0.536246
NM_001282484_GOLGA8R	rs575901337	CAAAAAAAAAA	C	0.2442	-0.0084265	0.0147037	0.925673	-0.014213	0.0147058	0.911624	-0.00667793	0.0161285	0.931626	0.061599	0.0173231	0.0120205	0.0137566	0.0186656	0.909018
NM_001282524_NPIPB6	rs556881732	A	G	0.1405	-0.0315337	0.0309726	0.640214	-0.0394431	0.0119939	0.0224096	-0.0432544	0.0397442	0.635678	0.00296711	0.0373166	0.745029	-0.0388133	0.0339606	0.631553
NM_001282562_EYA3	rs149922866	GGTTTGTTT	GGTTT	0.08333	-0.0286065	0.0216428	0.474105	-0.00295227	0.0278423	0.606458	-0.0748403	0.0187112	0.0030178	-0.0394993	0.0190159	0.444671	0.000189541	0.023193	0.624829
NM_001282595_SLAMF7	rs61699343	GT	G	0.1124	-0.00457821	0.00526729	0.915782	-0.00121445	0.0040256	0.934341	-0.00746025	0.0043728	0.897228	0.0146411	0.00332756	0.000794371	-0.00321868	0.00352494	0.914503
NM_001282653_STIP1	rs34513839	TTG	T	0.1148	-0.00738748	0.0104466	0.880412	0.0114147	0.013602	0.883246	0.0114837	0.0126532	0.880475	-0.031362	0.00986122	0.0375833	0.00471888	0.00944919	0.900065
NM_001282661_MRTFA	rs1555906958	ACGGCCAGGCAGGGCCAGGCAGGGCCAGG	A	0.298	-0.0116612	0.00986351	0.893467	0.0472622	0.0135294	0.0141756	0.00696852	0.0129137	0.900285	0.00401286	0.00995605	0.905205	0.00241582	0.0110293	0.91249
NM_001282732_SUPT7L	rs34244775	AT	A	0.08466	0.0162176	0.0041086	0.00414437	0.0102968	0.00572789	0.532342	-0.0102065	0.00573387	0.570262	0.0042837	0.0042173	0.580442	-0.00228553	0.00593304	0.746608
NM_001282908_CCT8	rs563101354	A	C	0.04658	-0.0437858	0.0134114	0.018248	-0.0435558	0.0213987	0.206265	-0.00728899	0.0161533	0.364412	-0.0241649	0.0137213	0.219704	-0.00163724	0.0163177	0.434863
NM_001282918_RALGAPB	rs529268673	G	T	0.09016	-0.0022758	0.00791195	0.878548	-0.0120098	0.00989787	0.815743	0.0338201	0.00914425	0.00982089	0.0133859	0.00873325	0.783781	-0.00555565	0.00825483	0.850271
NM_001282965_SLA	rs531175547	G	C	0.1402	0.0127287	0.0132745	0.549562	0.0259591	0.0232056	0.538395	0.0170967	0.0225257	0.566065	0.0249834	0.0208497	0.533465	0.0872598	0.0225976	0.00348649
NM_001284257_GUCD1	rs552880386	A	T	0.3794	0.000848207	0.0055219	0.879646	-0.0226421	0.00709691	0.0322014	-0.00668899	0.00608029	0.810782	-0.00347674	0.00641627	0.837071	-0.00261874	0.00644955	0.844509
NM_001284278_PITPNB	rs1555929510	GAGGAGGGGAGAGAAGAGGAGAGGAGAAGAGAGTGGAAGGGAA	G	0.3614	0.00215374	0.00529729	0.957753	-0.0250703	0.00693943	0.00828983	-0.00100795	0.00642011	0.951872	0.00118299	0.0074738	0.959345	-0.00206295	0.00637946	0.947851
NM_001284335_EIF3J	rs549876436	C	T	0.03571	-0.00578571	0.00768663	0.743711	-0.0153406	0.0156797	0.730259	-0.00736837	0.00879435	0.738578	-0.0215641	0.00650413	0.0211332	-0.00345652	0.00871568	0.768084
NM_001286036_ARNT	rs116328607	T	A	0.0725	0.0186404	0.0144114	0.868931	0.0643468	0.0162607	0.00341106	-0.00169843	0.0198524	0.919208	-0.00685722	0.0190082	0.921612	-0.0241063	0.0189041	0.883134
NM_001286076_RPA2	rs115094538	A	C	0.0925	0.0667258	0.017372	0.00517843	-0.00357905	0.0197877	0.918497	0.0342627	0.0231249	0.85903	-0.00838587	0.0183352	0.916887	-0.0106887	0.0257789	0.918937
NM_001286109_CLN3	rs555463795	T	C	0.3262	-0.0224109	0.00707828	0.38724	-0.145042	0.0174067	2.45914e-13	-0.00247146	0.0302718	0.514386	-0.0116888	0.00846862	0.405552	-0.0216802	0.0127656	0.3969
NM_001286110_CLN3	rs574066277	T	G	0.07742	-0.0252847	0.0136176	0.11784	0.0219311	0.010335	0.100513	-0.0436559	0.0177565	0.0704069	-0.0200548	0.0149812	0.185116	0.0397279	0.0138129	0.0361257
NM_001286184_SLC25A44	rs1171565	C	G	0.3788	-0.0138328	0.0131828	0.877423	0.00262657	0.0139646	0.922695	-0.0532333	0.0146942	0.00927553	-0.0048365	0.0126024	0.898781	-0.000174331	0.0129365	0.913833
NM_001286210_STX6	rs66494388	G	GTA	0.1308	0.00137321	0.00560452	0.96775	-0.0310406	0.007666	0.00194548	0.00652324	0.00796894	0.95665	0.00460191	0.00736222	0.960209	-0.00327479	0.00769623	0.956684
NM_001286272_TPT1	rs530475957	AAAAACAAAAC	A	0.2077	0.00108264	0.000331093	0.0282239	0.000283779	0.00033954	0.888823	-0.00031155	0.000444146	0.911142	1.3798e-05	0.000295182	0.919975	-0.000124424	0.000614157	0.930648
NM_001286375_ITGAX	rs58659724	AAACAACAACAACAAC	A	0.03889	0.000140187	0.00510375	0.89266	0.0232863	0.00648552	0.0131171	-0.0091644	0.00557817	0.828144	-0.00278977	0.00584011	0.885972	0.00580515	0.00618924	0.843978
NM_001286416_SUMO3	rs530667565	G	A	0.03552	-4.9545e-05	0.00836484	0.676115	-0.0374295	0.0114941	0.0241999	-0.0116675	0.0093557	0.546973	-0.0158738	0.0108623	0.533112	-0.0108074	0.0145679	0.587057
NM_001286487_TMEM87A	rs561558317	A	C	0.05172	0.0522212	0.016319	0.0346232	-0.00307865	0.0300113	0.81119	0.0248033	0.0216996	0.713863	-0.00110815	0.0209538	0.806252	0.0257531	0.0203676	0.705851
NM_001286504_HSPH1	rs544086238	A	G	0.2117	0.0013588	0.000796336	0.0565287	0.000230215	0.00164334	0.287306	0.00271078	0.00080167	0.0254911	0.00291757	0.000722325	0.00255091	-0.000240879	0.000611795	0.43938
NM_001286514_ATF7IP	rs373646215	CA	C	0.1036	0.000972091	0.00608221	0.400842	-0.00270799	0.00958469	0.50628	0.0183583	0.0043193	0.000994234	0.00774052	0.00441012	0.202264	0.00948055	0.00377254	0.18275
NM_001286523_SAMSN1	rs538985506	CG	C	0.07299	0.00156834	0.00426336	0.968012	-0.00107282	0.0036192	0.977198	0.00115278	0.00373051	0.968761	0.0134758	0.00303846	0.00040723	-0.00142204	0.0029612	0.974837
NM_001286561_NUMA1	rs376275669	AAAT	A	0.3723	0.00951401	0.00933519	0.440091	0.0307772	0.0150565	0.376951	0.0428735	0.01244	0.0163547	-0.00121911	0.0144289	0.598722	0.0107818	0.015106	0.473096
NM_001286677_PRMT2	rs542191045	C	T	0.05026	0.0641063	0.0160606	0.00246599	0.00608781	0.0144754	0.453248	-0.0053935	0.0144723	0.609378	0.0295371	0.0142158	0.313778	0.0236339	0.0141155	0.327942
NM_001286723_FAM120A	rs10673428	TCTGCACCTGCACCTGCA	T	0.3686	0.000296271	0.00171756	0.958446	-0.000141026	0.00180717	0.96346	-0.000220738	0.00203924	0.964117	0.00855685	0.0022505	0.00433322	0.00023452	0.0041031	0.96066
NM_001286776_TEX30	rs553872475	AT	A	0.08376	0.00283725	0.00993129	0.947499	-0.0336337	0.00910507	0.00746574	-0.00703771	0.0124432	0.92774	0.0011175	0.0111693	0.947551	0.0143425	0.0124217	0.921506
NM_001286783_PCMTD1	rs574434551	C	T	0.065	0.0105583	0.015735	0.823908	0.00151985	0.0161842	0.855342	0.0303057	0.0232984	0.801123	0.0777823	0.0202132	0.00417397	0.00855212	0.0194007	0.835238
NM_001286822_PTTG1IP	rs533368839	C	T	0.1432	-0.0268829	0.00765452	0.0128598	-0.00569467	0.00849293	0.865376	0.00242758	0.00887535	0.910346	-0.00590041	0.00836728	0.863927	-0.00680938	0.0112009	0.867717
NM_001286835_CBWD5	rs543529424	C	T	0.2111	0.018449	0.0147932	0.224107	0.021278	0.00689161	0.0396132	0.0113375	0.0171047	0.306205	-0.0150511	0.0172305	0.476216	0.0481011	0.0184275	0.131192
NM_001287251_NPIPB9	rs9708591	C	T	0.3129	0.0419482	0.0236509	0.999574	-0.148758	0.0139537	0	0.0252449	0.023436	0.999628	-0.00961114	0.0240307	0.999691	0.0109362	0.0206341	0.999703
NM_001287505_ITPRID2	rs10199957	A	G	0.0675	-0.00414852	0.0163582	0.957564	0.00384191	0.0133028	0.948197	-0.027133	0.0210472	0.933851	0.0559207	0.0139845	0.00270065	-0.00637172	0.0178818	0.954872
NM_001287508_PPCS	rs112074935	T	C	0.1154	0.0102519	0.00250822	0.00164738	-0.0115503	0.0314519	0.970023	0.000512269	0.00390496	0.964587	-0.00094879	0.00261596	0.970095	0.00151033	0.00424312	0.960807
NM_001287516_CDC25B	rs56163053	GAGCCACCGGGCCCAGCCAGCTTTCCATA	G	0.37	-0.0109946	0.00308884	0.00954654	0.0053848	0.0055103	0.590981	-0.0114723	0.00678263	0.399297	-0.00854382	0.00875373	0.451823	-0.0314696	0.0235435	0.420382
NM_001287527_CLIP4	rs13413347	T	A	0.1837	0.00704063	0.0101435	0.896028	0.0057626	0.0112555	0.902177	0.000575481	0.0166948	0.920831	0.0475327	0.0129341	0.00817658	-0.0204154	0.0176791	0.897388
NM_001287588_SLC50A1	rs71077945	C	CT	0.3694	-0.00773015	0.00920014	0.820604	0.0200856	0.0114161	0.786795	-0.0354962	0.0102054	0.0218432	-0.000562824	0.00846731	0.870726	0.0052343	0.0106298	0.861448
NM_001287602_ARHGAP30	rs41297658	G	A	0.06633	0.00240184	0.0056868	0.977622	0.0116768	0.0156656	0.973724	0.00676213	0.0100377	0.974565	-0.0411429	0.00902441	0.000263583	-0.00381883	0.0168042	0.974931
NM_001287604_ZBTB17	rs7414959	A	G	0.4709	0.00203988	0.00898079	0.944653	0.0108917	0.00941727	0.914718	-0.0281046	0.00704007	0.00301399	0.0042045	0.00670081	0.930815	-0.00623987	0.00680531	0.910655
NM_001287756_FDFT1	rs572691750	T	C	0.05063	0.00323875	0.00816706	0.910925	-0.0587435	0.0166725	0.0140772	0.0118561	0.01116	0.88067	-0.00903003	0.00967942	0.874808	0.00969649	0.0107462	0.887034
NM_001287815_UBAP2L	rs142016335	C	CT	0.07547	-0.0160049	0.0173328	0.911867	0.0941723	0.0238684	0.00299046	0.0115142	0.0178508	0.898047	0.00356801	0.017373	0.913118	0.0182155	0.0191018	0.889406
NM_001287816_UBAP2L	rs11265539	G	C	0.2175	0.0810011	0.0191651	0.00188934	-0.0196	0.0177513	0.264662	-0.0374971	0.0151186	0.150371	-0.0503112	0.0194146	0.147411	-0.0138202	0.0163798	0.310994
NM_001288581_BROX	rs192274076	T	C	0.0603	-0.0140048	0.0159089	0.796336	-0.0586749	0.0149153	0.00293762	-0.00820843	0.0182749	0.817398	-0.0207184	0.0170592	0.784332	-0.00667969	0.0181452	0.822016
NM_001288660_METTL9	rs551049951	A	G	0.1726	0.00185499	0.00509967	0.982194	-0.00904466	0.00200938	0.000279631	-0.000161865	0.00159544	0.978435	-0.000119876	0.00158266	0.9787	6.42749e-07	0.00151889	0.979506
NM_001288724_NFKB2	rs370113114	AT	A	0.3409	0.000786378	0.00536988	0.822837	0.000101358	0.00595079	0.814804	0.0139304	0.00512965	0.650799	-0.0145015	0.00355965	0.00897298	-0.00241551	0.00505806	0.761974
NM_001288730_DAPK1	rs374593063	CA	C	0.08929	-0.00429723	0.00650763	0.887063	-0.0277502	0.00717966	0.00408448	-0.00489554	0.00570878	0.880786	-0.00133751	0.00389652	0.898732	0.00854118	0.0079417	0.895612
NM_001288741_TMEM273	rs3048417	TCACA	T	0.3396	-0.00519474	0.0112995	0.905096	0.0100979	0.0120989	0.897506	-0.0448984	0.0131562	0.0209478	0.00704323	0.0153372	0.9136	0.017021	0.0157267	0.88722
NM_001288798_MCRIP1	rs568762043	C	T	0.3859	-0.00546554	0.0108306	0.522396	-0.0278366	0.0153295	0.4155	-0.0120236	0.0106517	0.456729	-0.0310551	0.00918742	0.0164811	-0.00654829	0.0130838	0.522752
NM_001288799_MCRIP1	rs542995793	G	A	0.06442	0.00434526	0.013235	0.877194	-0.00991303	0.0159174	0.87793	0.00824557	0.0121513	0.858084	-0.0146784	0.011744	0.841197	0.0518401	0.016163	0.0385609
NM_001289005_LSP1	rs550199192	G	T	0.03333	-0.0031487	0.0129019	0.957229	0.000213409	0.0147288	0.962229	-0.0049617	0.0177764	0.95658	0.00897091	0.0203191	0.965083	-0.114263	0.0275196	0.0014218
NM_001289006_TM9SF1	rs562922646	A	G	0.101	-0.0494586	0.0275194	0.612698	0.0406294	0.0351307	0.625455	0.0227404	0.0326716	0.666751	0.018899	0.0300355	0.673341	0.101825	0.0307776	0.0313022
NM_001289417_ANAPC11	rs572684406	C	T	0.1034	0.00295561	0.00316359	0.843527	-0.0306807	0.00943281	0.0313741	0.00129806	0.00519704	0.888489	-0.0021748	0.00537265	0.843955	-0.0095428	0.00715284	0.794838
NM_001289759_IFIT3	rs535402194	A	C	0.0675	-0.0332128	0.0084941	0.0039834	-0.00679422	0.00772603	0.707597	-0.0103428	0.00812365	0.685505	0.0167139	0.0117428	0.72425	-0.00683037	0.00813999	0.710278
NM_001289797_PCBD1	rs370057808	GA	G	0.2462	-0.0574018	0.0169192	0.0241216	-0.00817815	0.0205123	0.616999	-0.0143125	0.0181828	0.572393	0.00719845	0.0183796	0.73486	-0.0375583	0.0183417	0.48958
NM_001289905_IL17RA	rs587610301	GA	G	0.4811	-0.00571554	0.00408427	0.325097	-0.00876524	0.00532868	0.311137	-0.0117715	0.0032994	0.00702563	-0.00413123	0.00369969	0.346503	-0.0013671	0.00381836	0.442651
NM_001290048_ATL3	rs56306229	ACAACATCAACATCAACATCAACAT	A	0.15	-0.00128325	0.0082218	0.928053	-0.0254815	0.00810803	0.0364352	0.00404112	0.00797738	0.929952	0.00247192	0.00758458	0.9364	-0.00377629	0.00707128	0.913616
NM_001290145_POLDIP2	rs529727875	ATTCTT	A	0.1205	0.00102763	0.0231122	0.930758	0.0155111	0.0286781	0.913254	-0.0197587	0.0262865	0.922357	0.0658094	0.0195901	0.0198797	0.00899292	0.0298345	0.921164
NM_001290185_VPS11	rs199814920	ATAT	A	0.4531	0.0465352	0.0128972	0.0105335	0.0141177	0.018471	0.894326	0.00618145	0.0141409	0.905865	-0.00455491	0.0140266	0.929907	-0.0170358	0.0162768	0.900277
NM_001290191_MYADM	rs58539243	GT	G	0.4267	0.00365838	0.00560159	0.951373	-0.000340383	0.00927596	0.955321	-0.00174903	0.00989364	0.952046	0.00125654	0.00949156	0.959397	-0.0382434	0.0100825	0.0052518
NM_001290557_ADIPOR1	rs151165287	A	G	0.06	0.00037772	0.0106572	0.969633	-0.00245209	0.0143131	0.966343	0.00305704	0.0119345	0.973265	-0.00106225	0.0107576	0.967473	-0.0533817	0.0123534	0.000727411
NM_001291163_EPHX1	rs10915986	T	C	0.405	0.0302752	0.00691662	0.000504458	0.0021948	0.00898431	0.966368	0.00275373	0.00807399	0.965042	-0.000228114	0.00865689	0.970334	0.000557143	0.0101453	0.969108
NM_001291379_AGAP4	rs139172803	TACAC	T	0.05838	-0.0232819	0.0306398	0.589742	-0.0990922	0.0264356	0.0091653	-0.00751479	0.0330635	0.652796	-0.0744118	0.0336793	0.510211	0.0281006	0.0396101	0.712914
NM_001291430_BAX	rs375066554	CAT	C	0.3229	-0.00165355	0.00312043	0.868979	-0.0154347	0.00382405	0.00222005	-0.00640856	0.00443202	0.842485	-0.000939047	0.00421489	0.882375	0.00106153	0.00415733	0.90657
NM_001291478_AKAP8L	rs367774247	CA	C	0.08122	0.020084	0.0140527	0.800494	-0.00847229	0.014317	0.879086	0.00144035	0.0163741	0.861282	0.0102807	0.0165487	0.830666	0.0547524	0.0141623	0.00482548
NM_001291586_TMEM106A	rs746155740	CACA	C	0.3864	-0.00523558	0.00607764	0.803518	0.019881	0.00506533	0.00440231	-0.0013236	0.00556403	0.834281	0.00363096	0.00504122	0.753751	0.00761487	0.00405738	0.705674
NM_001291866_GALNT2	rs66981444	TAAA	TA	0.3986	0.0571977	0.0116124	6.87978e-05	0.0205053	0.014579	0.925487	0.00143457	0.0144189	0.947796	5.02057e-05	0.0126331	0.950129	-0.0138816	0.0116117	0.939771
NM_001293237_MED15	rs369960903	A	C	0.06765	0.00502849	0.0113669	0.906801	0.00474406	0.0138529	0.910219	0.0412109	0.0121993	0.019285	0.00588086	0.0118501	0.904569	-0.00362507	0.0114751	0.935591
NM_001293557_NOD2	rs199656833	ACTCTT	A	0.2556	-0.0258957	0.0067093	0.00400649	-0.00106401	0.00712073	0.927185	-0.00825586	0.00795949	0.903588	0.000124081	0.0103944	0.932543	7.94054e-06	0.0078191	0.932156
NM_001294338_CLK2	rs12401997	A	C	0.1954	0.00598663	0.010187	0.259699	0.0362105	0.0179206	0.0923677	0.0251661	0.0120851	0.0898666	-0.0181767	0.009089	0.169286	0.0431306	0.0119436	0.00415177
NM_001297441_PDE4B	rs5774790	ATATC	A	0.4619	-0.00482131	0.00959659	0.960742	0.00456596	0.00448918	0.940286	-0.00135905	0.00461395	0.964964	0.0178747	0.00417626	0.000841988	-0.0010316	0.00482195	0.963155
NM_001297549_UPF1	rs55690765	GGT	G	0.4158	-0.000958945	0.00301494	0.683288	0.00679395	0.00478796	0.507737	0.010871	0.00514701	0.455474	-0.0127339	0.00381611	0.0331447	0.00647017	0.00486243	0.515978
NM_001297622_HNRNPR	rs3905358	T	A	0.3075	0.000217836	0.000507678	0.93836	0.000692549	0.000869509	0.930391	-0.000624533	0.000488643	0.931296	0.00196919	0.000446028	0.000566374	-0.000337333	0.000551969	0.947181
NM_001297660_TSSC4	rs574316995	A	G	0.0916	-0.031035	0.0130111	0.626894	-0.0158202	0.0202089	0.71992	0.0628682	0.0165198	0.0130839	-0.00967712	0.0152469	0.734686	-0.0123856	0.0164815	0.722914
NM_001297661_TSSC4	rs559968868	A	G	0.02299	-0.038829	0.0254728	0.835779	0.0193719	0.031027	0.858808	0.02076	0.0311957	0.856962	0.101403	0.0288946	0.0158796	-0.00691978	0.0305871	0.905301
NM_001297721_C1orf43	rs3890153	G	C	0.2875	0.00128998	0.00125136	0.273536	0.0056893	0.00115722	4.0053e-05	0.0030246	0.00183584	0.233853	0.00055033	0.00140924	0.356274	0.00316231	0.00141527	0.218562
NM_001297776_RIMKLB	rs749114632	A	G	0.07975	0.0120591	0.019033	0.913375	0.011626	0.0152986	0.907797	-0.0731648	0.0177797	0.00202549	-0.0253167	0.017259	0.866911	-0.00284995	0.0174769	0.906993
NM_001300751_LMBR1L	rs529985537	T	C	0.102	-0.0058584	0.0240749	0.739837	0.131828	0.0306673	0.00555653	0.0299709	0.0294947	0.605338	-0.0788101	0.0265852	0.518655	-0.0108772	0.025546	0.712054
NM_001300778_ZNF140	rs377520085	TCTC	T	0.08333	-0.0743825	0.0211625	0.0201866	-0.00369889	0.00993105	0.532172	0.0507614	0.0217081	0.332849	0.0112555	0.0212916	0.587228	-0.0408467	0.0206153	0.33477
NM_001300815_CIRBP	rs548862779	G	A	0.3644	-0.00806971	0.00573692	0.270187	-0.00727758	0.00655782	0.295402	-0.0146489	0.00746696	0.241159	0.00131399	0.00693761	0.517572	-0.0260732	0.00729705	0.00710945
NM_001300829_CIRBP	rs373095220	AG	A	0.05236	-0.0200686	0.00612871	0.0278607	0.00459296	0.02379	0.94281	0.0031805	0.0047856	0.926093	-0.00118438	0.00488723	0.931388	0.00116845	0.00173609	0.925016
NM_001300851_RC3H1	rs34716998	T	TA	0.1111	-0.00127176	0.0157173	0.964454	-0.00713859	0.0152668	0.958059	0.00309405	0.0127649	0.97029	0.00563564	0.0139362	0.969371	-0.0544081	0.0126099	0.00077337
NM_001300902_CD55	rs150800270	T	TTTTG	0.3586	-0.0287087	0.0181228	0.250658	0.0198657	0.0110274	0.0214801	0.0365898	0.0120136	0.00222095	0.0289137	0.0107125	0.00389183	0.0479352	0.0106977	2.50549e-05
NM_001300905_BAZ2A	rs534585769	TTTTATA	T	0.03495	-0.00220814	0.0166623	0.915129	-0.0508515	0.0143182	0.0153058	0.000479363	0.0167173	0.922752	0.026445	0.0160823	0.862322	0.00946331	0.0154297	0.901694
NM_001301016_HNRNPUL1	rs549498380	C	T	0.09375	-0.0323406	0.00920589	0.0150993	-0.019274	0.0133196	0.779838	0.00884901	0.0114159	0.850853	-0.00079052	0.0107304	0.852252	-0.00665284	0.0128764	0.822922
NM_001301022_NUDT4	rs201576088	TTTTTC	T	0.4615	0.0143532	0.00453805	0.0453693	0.0160724	0.00680597	0.27675	0.00569775	0.00469453	0.360635	-0.000924905	0.00362612	0.603173	-0.000584316	0.00418919	0.57799
NM_001301037_PLAUR	rs58426206	CAAAAA	C	0.4652	-0.00267778	0.00343087	0.796315	0.00418251	0.00428747	0.714371	0.0025698	0.00300843	0.72251	0.00966554	0.00290606	0.0224508	0.00324678	0.00297459	0.707129
NM_001301107_WASHC3	rs574316527	G	A	0.0525	-0.0868035	0.0232658	0.00640549	0.0272597	0.0454111	0.949545	-0.00701949	0.017688	0.945446	0.0126661	0.0195828	0.948336	0.00731519	0.0491602	0.958854
NM_001301242_ARHGDIA	rs538884096	GA	G	0.0675	0.0152396	0.0100474	0.328486	0.047865	0.0148125	0.0217119	0.0237151	0.0124242	0.306295	0.00820169	0.0129091	0.417693	-0.00058411	0.0152802	0.536205
NM_001301833_MEMO1	rs12712313	T	A	0.3963	0.00625848	0.010901	0.746831	0.0176928	0.0177432	0.695934	0.0194337	0.0166332	0.677893	-0.0569566	0.0149489	0.00838839	-0.0326427	0.0153931	0.5931
NM_001301839_SAP30BP	rs375362667	GA	G	0.07	0.00780868	0.00684186	0.753654	0.00220865	0.00833622	0.808926	0.0242413	0.00742637	0.0289852	-0.00265774	0.00584041	0.856728	0.00717379	0.00713747	0.759915
NM_001302545_AAMP	rs9973967	A	T	0.05867	-0.0883115	0.0210053	0.00185335	-0.00765239	0.0305252	0.743826	0.0515795	0.0327454	0.690241	-0.00811804	0.0240114	0.73479	-0.0706152	0.0358241	0.639259
NM_001302623_DHX8	rs528193640	C	T	0.2941	-0.00821009	0.0174916	0.931225	-0.0471859	0.0119574	0.00295994	0.00139363	0.0141088	0.947188	0.0209324	0.0207526	0.931628	-0.00754261	0.0110344	0.925985
NM_001302758_GNLY	rs1437741	G	T	0.1477	0.0110396	0.028744	0.828254	-0.0145849	0.00664754	0.752142	0.0231604	0.00531686	0.00150118	0.00358164	0.00539619	0.807993	-0.00788606	0.00600447	0.784686
NM_001302883_CLSTN1	rs34143161	A	G	0.05808	1.28497e-05	0.018981	0.937186	-0.0921227	0.0219841	0.00122788	-0.0324922	0.0245386	0.906193	0.0169416	0.0291552	0.941188	-0.00141671	0.0301905	0.935673
NM_001302884_TDRD7	rs543512336	G	T	0.0775	0.0658261	0.0167181	0.00307604	0.00546732	0.0111455	0.674434	0.0217686	0.0170588	0.620428	0.0252027	0.0168074	0.611184	0.00293149	0.0131966	0.701389
NM_001303048_MYL12A	rs371444062	TGACTG	T	0.1853	0.0164539	0.00491365	0.0220837	0.00242066	0.00399243	0.759482	-0.000563065	0.00595609	0.816808	0.00425369	0.00581289	0.750936	0.00705997	0.00535944	0.719016
NM_001303095_ISG20L2	rs201573278	A	AT	0.05245	-0.00937897	0.0182707	0.87494	-0.00456868	0.0240391	0.88899	-0.0208791	0.0178025	0.853192	-0.0603954	0.0163007	0.00674057	0.00143621	0.0197841	0.901682
NM_001303109_KLHL12	rs80220799	G	C	0.04948	0.0347129	0.0161104	0.759587	0.0372238	0.025644	0.778661	0.0194749	0.0155421	0.787151	-0.0626979	0.0131138	0.000252924	0.00922716	0.0174343	0.830698
NM_001303501_CNN2	rs375253414	CT	C	0.1846	0.025611	0.0113747	0.78169	-0.108207	0.0243389	0.000967607	-0.010064	0.018563	0.828941	-0.0173298	0.0167405	0.803511	-0.000109948	0.0169704	0.864761
NM_001303507_PPP4C	rs34627357	TGGG	T	0.4301	-0.00582351	0.00451646	0.482355	-0.0192167	0.00513143	0.00533516	-0.00953588	0.00533639	0.458467	-0.00442131	0.00524964	0.517924	0.00190006	0.00529295	0.689898
NM_001304349_PRKACA	rs57026194	CAAAAAAAAAAAAA	C	0.1675	0.00538554	0.0123621	0.861856	-0.0706785	0.0204699	0.0150927	-0.0193614	0.0163237	0.750805	-0.0159862	0.0168826	0.761685	-0.0124625	0.0204678	0.781082
NM_001304451_PGD	rs761124	T	G	0.4215	-0.000346569	0.00161434	0.837451	-0.000823367	0.00200063	0.854347	0.00017873	0.0018841	0.809843	0.00390547	0.00189026	0.715228	0.00844625	0.0020335	0.0027394
NM_001304457_LILRB5	rs559005074	GTA	G	0.2832	0.00475304	0.00228586	0.210385	0.0123319	0.0033286	0.00386955	0.00247762	0.00206724	0.256072	0.00298738	0.00267061	0.263201	0.00157255	0.00281584	0.333418
NM_001304526_KRCC1	rs58421035	AT	A	0.3464	0.00506081	0.00712297	0.739079	-0.00594564	0.00790754	0.786667	0.0147132	0.00887092	0.684577	0.0248072	0.00707757	0.0162025	-0.00798269	0.00770006	0.759165
NM_001304718_PTEN	rs543382152	C	T	0.1353	0.00309282	0.00268448	0.604756	0.0112783	0.00686066	0.579861	0.0109188	0.00280502	0.0042258	0.00128818	0.0027012	0.663275	-0.00405017	0.00320151	0.668913
NM_001304762_EVA1B	rs57081471	C	CA	0.09434	0.0478859	0.0126729	0.00544469	0.000357974	0.0114711	0.913925	-0.00354176	0.0127509	0.927177	0.0123609	0.013724	0.883377	0.0173234	0.0227822	0.887364
NM_001304779_DERL2	rs531505301	C	T	0.142	-0.0012902	0.00125052	0.871555	0.00035716	0.00200263	0.921403	-0.00035974	0.00137403	0.901339	-0.00337545	0.00100525	0.0210085	0.000626915	0.000943612	0.906451
NM_001304815_CIC	rs1555781168	GGT	G	0.1451	0.0249711	0.0150034	0.339268	0.0323975	0.0210799	0.356536	-0.0541597	0.0175561	0.0396419	-0.0347752	0.0188977	0.283092	-0.0235335	0.0206196	0.35805
NM_001304960_CCDC92	rs530467050	C	A	0.05249	-0.0141548	0.0242721	0.885953	-0.0212899	0.0276003	0.879856	-0.0243272	0.0332496	0.881131	-0.107003	0.0277736	0.00392496	0.00760668	0.0309607	0.919869
NM_001305000_MED11	rs550330115	A	G	0.09898	-0.0105426	0.0261288	0.803462	0.00517072	0.0279842	0.83188	0.0349323	0.024787	0.732151	0.0564569	0.0299369	0.706975	-0.136599	0.0376196	0.0160065
NM_001305625_CALM2	rs138465816	G	C	0.08205	0.00292785	0.00875345	0.82782	-0.0319661	0.0154515	0.751754	0.0494516	0.0120935	0.00355339	-0.0118395	0.0119467	0.803329	0.0136736	0.0147264	0.787023
NM_001307924_NAP1L1	rs536102030	G	C	0.06684	-0.00133742	0.00463993	0.785769	0.0188103	0.0442075	0.694037	0.017194	0.0089891	0.574996	0.0272118	0.00831714	0.0354293	-0.00656343	0.00495266	0.654638
NM_001307977_WDR74	rs552084818	T	C	0.1329	0.0212661	0.0160071	0.445355	-0.0340766	0.0176048	0.448026	0.01744	0.020323	0.493426	0.0502993	0.0145541	0.0164738	0.0170071	0.0144519	0.458496
NM_001308043_CFLAR	rs12693906	C	T	0.1225	0.0119369	0.00752474	0.800203	-0.00752647	0.00616891	0.793419	-0.0261752	0.00607188	0.00108664	0.00711987	0.00708575	0.831256	-0.00554281	0.00626968	0.807781
NM_001308115_NFYC	rs34984427	C	G	0.1162	0.000591853	0.0106004	0.775543	0.0358445	0.0179566	0.660063	0.00609332	0.0142641	0.740408	0.0509081	0.0136641	0.0094033	-0.00235503	0.0154462	0.797224
NM_001308135_ZBTB8OS	rs56663136	C	G	0.1725	-0.0180293	0.0110731	0.739532	0.0874687	0.0231291	0.00741455	-0.0114633	0.0118396	0.778825	-0.0150189	0.0126273	0.763545	0.0331652	0.0296896	0.758519
NM_001308201_SS18	rs1555667169	AG	A	0.08586	-0.0228922	0.0118875	0.741638	0.00266147	0.0172251	0.829505	-0.0133745	0.0120099	0.783501	0.05331	0.0126893	0.00197346	0.0200458	0.015002	0.750344
NM_001308251_BCAR3	rs2781574	C	A	0.0725	-0.0877589	0.0203311	0.00162314	0.0197419	0.0256947	0.793921	0.0335861	0.0270968	0.760806	-0.0271627	0.029298	0.771061	0.0560354	0.0259656	0.72307
NM_001308277_C19orf66	rs574437297	A	T	0.0603	0.0125815	0.00893932	0.104013	0.0131681	0.00669392	0.0747673	0.025966	0.0125312	0.0715662	0.000473294	0.0110486	0.322872	0.0357563	0.0099133	0.00265415
NM_001308363_MAP1S	rs368973817	TC	T	0.323	-0.00105808	0.0122787	0.857303	0.00945248	0.0170459	0.875084	-0.00384911	0.0181754	0.84908	-0.0179717	0.0112721	0.787596	-0.0548282	0.0146135	0.00783243
NM_001308420_VRK3	rs533811493	C	G	0.12	-0.040759	0.0320157	0.740079	-0.0839456	0.0247872	0.0183946	-0.0257769	0.0283	0.757541	-0.01513	0.0307093	0.783068	0.00883288	0.0323987	0.844851
NM_001308422_PIGBOS1	rs568024114	A	C	0.06061	0.00985873	0.0343336	0.945111	-0.0144669	0.0283654	0.92039	-0.0146123	0.0360161	0.923706	0.0148814	0.0341373	0.939672	-0.114644	0.0324756	0.0124692
NM_001308824_SF3B1	rs201503221	GGA	G	0.4961	0.00325542	0.00455325	0.785707	0.00131124	0.00383552	0.808531	0.00748543	0.0053268	0.756339	0.0181649	0.00502578	0.00933344	0.000556305	0.00671264	0.82705
NM_001310136_NPIPB8	rs240704	C	T	0.3129	-0.0120144	0.0219141	0.999016	-0.239397	0.0186101	0	-0.0120893	0.014412	0.506826	-0.0251173	0.0230348	0.998854	-0.00466091	0.0175395	0.999132
NM_001310148_NPIPB4	rs3029354	AAGATAGATAGAT	A	0.05495	0.0140719	0.00862424	0.362639	0.0110652	0.0112815	0.404321	0.00979672	0.0095433	0.400301	0.0333359	0.00852782	0.00222206	0.00948691	0.00917696	0.399632
NM_001311193_PLA2G4A	rs59150767	C	CA	0.3438	9.76681e-05	0.00889321	0.956517	-0.00845955	0.00897187	0.937877	-0.0375948	0.0088979	0.00109637	0.00633829	0.00941454	0.953991	0.00286175	0.0068595	0.959943
NM_001312871_COX20	rs2791367	C	A	0.4422	0.00960734	0.00806154	0.404276	0.00250561	0.00842162	0.506028	0.0259409	0.00640365	0.00178187	0.0111945	0.00579626	0.369367	0.00594573	0.00633575	0.425372
NM_001313858_ARL6IP1	rs529768484	T	C	0.03352	-0.0328041	0.00732381	0.000448841	-0.00417132	0.0106127	0.927125	-0.011538	0.00931865	0.908869	0.0084909	0.00811881	0.926476	0.00464821	0.00765144	0.939601
NM_001313893_HMGB1	rs398056244	CT	C	0.1864	0.00130044	0.00393244	0.818752	-0.000638166	0.00285037	0.862107	-0.00113644	0.00295835	0.866027	0.00428341	0.00273765	0.746648	0.0101222	0.00311428	0.0351153
NM_001313932_CAPZB	rs76629329	C	T	0.05779	-0.1597	0.0394048	0.00294041	0.00124074	0.0399124	0.939501	0.0254758	0.0460061	0.923392	0.0343303	0.0440433	0.915688	0.0790564	0.0481735	0.893452
NM_001314029_CD274	rs556034724	T	C	0.07436	-0.0102591	0.00854173	0.917753	0.000640128	0.00155258	0.933089	0.0119844	0.00282768	0.00129271	-0.00274372	0.00261554	0.921299	-0.0016471	0.0017794	0.924438
NM_001316341_PSMD12	rs578095901	TTTC	T	0.17	0.00167605	0.00283104	0.900033	0.00163477	0.00527725	0.910818	0.00830499	0.00225716	0.00926767	-0.00327756	0.00240821	0.886115	-0.000855799	0.00192153	0.921262
NM_001316357_COPS3	rs374653769	CT	C	0.2092	0.00769945	0.00636763	0.835072	-0.00819817	0.00818086	0.861798	-0.00299149	0.0079074	0.897769	-0.00115042	0.00733493	0.903574	0.0311965	0.00911822	0.0206426
NM_001316677_PTPRE	rs376828708	GTT	G	0.483	-0.00412592	0.00345558	0.549676	0.00217748	0.00521495	0.743445	-0.0114773	0.00361278	0.041248	0.00255381	0.00419355	0.712741	-0.00843002	0.00456058	0.502555
NM_001316990_CEP95	rs547894292	T	C	0.1607	0.0152003	0.0171848	0.46204	0.0402166	0.0119407	0.0258918	0.0251046	0.0210276	0.425539	-0.039079	0.0174105	0.376632	0.0246778	0.0224142	0.435243
NM_001317034_DPM1	rs543681003	T	A	0.05838	0.0314196	0.0207053	0.117578	0.100245	0.0311723	0.00810966	0.0351535	0.0247734	0.12408	0.0388328	0.0202925	0.097964	0.0211041	0.025068	0.181214
NM_001317086_ZPR1	rs546161879	G	A	0.3182	-0.0258828	0.00791205	0.0295859	-0.00899155	0.0161211	0.896522	0.00686944	0.00746802	0.894267	0.0046534	0.00619542	0.901123	-0.00135611	0.00617175	0.910848
NM_001317165_SNRPG	rs7575111	G	A	0.1106	0.00639698	0.00477556	0.369115	0.01611	0.00737468	0.329883	-0.000160588	0.00524667	0.556532	0.000642403	0.00476752	0.524632	0.0188618	0.00508418	0.00791225
NM_001317233_MTCH2	rs560691118	GT	G	0.2877	-0.00612797	0.00237882	0.00299952	0.00345875	0.00370128	0.474231	-0.0100061	0.0028212	0.000225519	-0.00777506	0.00228788	0.000347048	-0.00868785	0.00265651	0.000496521
NM_001317895_PARP10	rs587673484	T	C	0.118	-0.00635086	0.0165353	0.785208	-0.014103	0.0126661	0.70068	0.0709511	0.0161791	0.00112023	0.0115206	0.0156031	0.653662	0.0343084	0.0150702	0.585208
NM_001317899_CHMP7	rs561118792	C	T	0.2158	-0.0023706	0.00752416	0.433108	0.0323356	0.0131133	0.0390192	0.0246261	0.00930988	0.0356225	0.025474	0.0076034	0.00721966	0.000190764	0.00996583	0.336627
NM_001317929_SLC27A3	rs11205247	G	A	0.329	0.0177432	0.00754692	0.779593	0.00228279	0.0069233	0.867952	-0.000343445	0.00926043	0.881089	-0.0292337	0.00708572	0.00430124	0.015166	0.0213366	0.842363
NM_001317930_RANGAP1	rs59283483	GTTTTTTTTTT	G	0.2073	0.00525341	0.00265241	0.529228	-0.0022571	0.00281653	0.582048	-0.00325323	0.00338638	0.565558	-0.00998464	0.00281913	0.0147952	-0.00339441	0.00282918	0.543978
NM_001317968_ARRDC1	rs530226156	C	A	0.3805	-0.000113446	0.014009	0.84399	0.0261208	0.0155621	0.748713	0.00188794	0.0186794	0.835302	-0.0140164	0.0173165	0.829941	0.0467506	0.0130595	0.0144076
NM_001317990_ZBTB7A	rs57469214	CTTTTTCACTGGTTCT	C	0.3361	-0.0141134	0.0039122	0.00958758	-0.00151342	0.00690276	0.637923	-0.00789219	0.00436017	0.513219	-0.00204622	0.00359569	0.595748	-0.00435777	0.00453224	0.558944
NM_001318024_CYTH4	rs565920151	T	A	0.04213	0.0278797	0.0142865	0.157623	-0.00329897	0.0227107	0.450801	0.0467903	0.0236304	0.156492	0.0185548	0.0241064	0.261139	0.0855155	0.025248	0.0100175
NM_001318139_MRTFA	rs1555906958	ACGGCCAGGCAGGGCCAGGCAGGGCCAGG	A	0.298	-0.0116612	0.00986351	0.893467	0.0472622	0.0135294	0.0141756	0.00696852	0.0129137	0.900285	0.00401286	0.00995605	0.905205	0.00241582	0.0110293	0.91249
NM_001318188_HNRNPK	rs544154698	T	C	0.28	-0.0184416	0.00411159	0.000413752	0.00406452	0.00425255	0.889316	-0.0047664	0.00433729	0.850273	-0.00288562	0.0048256	0.866035	-0.00479963	0.0047752	0.852724
NM_001318230_TESK1	rs67804882	GA	G	0.1402	-0.0017795	0.00977048	0.901758	-0.00154145	0.00986167	0.902804	-0.0084455	0.0124816	0.879463	0.0118664	0.0111179	0.879182	-0.0405466	0.0123257	0.0282361
NM_001318508_FCF1	rs528661471	T	G	0.04867	0.00936619	0.00930691	0.608311	-0.0142335	0.0150725	0.708853	0.0453684	0.0123162	0.00749912	0.0111859	0.00871756	0.590205	0.0156083	0.0128226	0.594042
NM_001318518_CDC16	rs528075552	T	C	0.1486	0.00838829	0.0128804	0.924088	-0.0498618	0.0155127	0.0297082	-0.000822241	0.0166495	0.92957	-0.00511124	0.0161365	0.91925	-0.0077509	0.0165211	0.913631
NM_001318731_DNMT1	rs368533583	GCA	G	0.05584	-0.0302407	0.0210118	0.74678	-0.00248238	0.0348564	0.837541	0.0342192	0.0265933	0.732707	0.0121233	0.033504	0.798248	0.0913549	0.0286656	0.0422676
NM_001318844_SNW1	rs529048838	C	A	0.05155	0.0186456	0.0136251	0.714511	-0.00104667	0.0172286	0.835192	-0.0202686	0.0153469	0.734465	0.0484437	0.0154998	0.0489787	-0.0160144	0.0151698	0.755214
NM_001318914_IL1RN	rs144618786	T	C	0.07377	0.00230317	0.006697	0.911848	0.0148213	0.00405477	0.007729	0.00330163	0.00464097	0.90001	-0.00293472	0.00416171	0.922249	0.00278561	0.00494511	0.904344
NM_001318977_TAF1B	rs56699826	T	G	0.105	-0.0609399	0.0258373	0.188093	-0.111407	0.0279771	0.00209881	-0.0343734	0.0198015	0.209056	0.0191798	0.0166926	0.43299	-0.0103632	0.0251523	0.366266
NM_001319_CSNK1G2	rs377291226	CA	C	0.06316	0.00701891	0.0212011	0.960463	0.00763424	0.0204877	0.959521	0.0130985	0.0246818	0.956115	-0.107843	0.0271163	0.00280302	0.0279964	0.026831	0.945912
NM_001319035_TEP1	rs569592353	G	T	0.4167	-0.0219336	0.0130463	0.771179	0.0095107	0.0110195	0.846203	-0.011635	0.014071	0.798625	0.00279683	0.011485	0.867311	-0.0439153	0.00999206	0.000798148
NM_001319087_ARID5A	rs12477059	A	G	0.139	0.000606593	0.0126941	0.951605	0.00433558	0.00652887	0.938306	0.000421617	0.0121969	0.951925	-0.00245234	0.0116363	0.957922	0.0454028	0.0111708	0.0019892
NM_001319140_AK2	rs6425843	C	T	0.07	0.0185933	0.00475938	0.00347949	-0.00509649	0.00584538	0.940137	0.00315364	0.0048211	0.932605	0.000452087	0.00480932	0.946241	0.0005582	0.00576082	0.946149
NM_001319157_DYNLRB1	rs71192797	GCAGGGTCCT	G	0.2716	0.00174175	0.000509437	0.0316327	-2.81532e-05	0.000614063	0.858817	-0.000574728	0.000656557	0.790999	-0.00113137	0.000567142	0.724514	-0.000312665	0.000593583	0.817393
NM_001319181_GBP3	rs10922533	G	C	0.1641	0.0044798	0.0075403	0.068048	0.00988506	0.00172963	1.36781e-08	0.0168641	0.00505213	0.000105434	0.0134834	0.00652399	0.00372665	0.0237427	0.00394288	3.50102e-09
NM_001319196_S100A8	rs59588947	AT	A	0.1591	0.011826	0.00276729	0.00167403	0.00313427	0.00438779	0.789372	-0.00687931	0.0040039	0.746663	0.00144078	0.00383005	0.815738	-0.00926839	0.00485029	0.739521
NM_001319838_ARHGEF10L	rs112740565	A	G	0.127	0.0104321	0.00980755	0.924655	0.00546235	0.0126297	0.944274	-0.0358306	0.00825106	0.000758512	-0.00654174	0.0112166	0.920642	-0.0107722	0.0104339	0.910656
NM_001319957_RNF220	rs141763056	A	G	0.07	-0.00825168	0.0176025	0.84215	-0.106693	0.0229874	0.000216308	-0.0205915	0.0203463	0.821034	-0.0335788	0.0214729	0.808376	0.0102293	0.0210593	0.89766
NM_001319990_SUPT5H	rs3033329	CA	C	0.2237	-0.0112298	0.00919005	0.545957	-0.0112252	0.0116765	0.565726	-0.0340966	0.0100817	0.0181835	0.00567883	0.00942453	0.73148	-0.0143439	0.0102285	0.533917
NM_001320035_GRAMD1A	rs66995452	AGG	A	0.115	0.000446016	0.00904368	0.920892	-0.0101087	0.00940203	0.88491	0.000959563	0.00411788	0.92839	-0.0151704	0.00385546	0.00308402	-0.00334807	0.00504255	0.895475
NM_001320194_NACA	rs568189818	T	C	0.1951	0.00246416	0.000702797	0.015115	0.000836424	0.000795153	0.690226	0.00133833	0.0009721	0.672302	-0.00123716	0.00100255	0.728599	0.000243768	0.00111076	0.759903
NM_001320265_AP3M1	rs376045597	CA	C	0.0765	0.0129207	0.00370219	0.0153908	0.0531097	0.0230959	0.284633	0.000798732	0.00470442	0.488089	0.00163158	0.00490509	0.457949	0.00554314	0.00482911	0.348253
NM_001320417_MITD1	rs35756397	C	CA	0.1218	-0.0125883	0.00802145	0.790853	-0.00768023	0.0310797	0.85236	-0.0366497	0.0103642	0.0149212	0.00647176	0.0119573	0.874037	0.00429364	0.0097283	0.881003
NM_001320418_MITD1	rs35035563	T	C	0.4322	-0.00649312	0.0104742	0.914047	-0.00367678	0.0157092	0.93043	0.0123443	0.0140411	0.891168	-0.0209529	0.0139072	0.883818	0.0538139	0.0129748	0.00211674
NM_001320523_SYNGR2	rs553903669	G	T	0.165	0.00476913	0.00584916	0.852336	-0.000315499	0.0090642	0.862043	-0.00585546	0.00678946	0.812393	-0.00853279	0.00819167	0.803352	-0.0289015	0.00853773	0.0211973
NM_001320571_SAFB	rs551213682	TTC	T	0.116	0.0235478	0.0168438	0.873803	-0.0852997	0.0243874	0.0161746	0.00744058	0.0218653	0.915759	0.021439	0.0233649	0.890801	-0.00140597	0.0212973	0.922307
NM_001320597_DDX5	rs2668700	G	A	0.2449	-0.0013397	0.000388769	0.0245935	0.00090192	0.00100234	0.769235	0.000206975	0.000595591	0.825103	-0.00127358	0.00067107	0.675156	0.000384535	0.000565367	0.790449
NM_001320611_KPNA2	rs577775168	T	A	0.36	0.00764878	0.0156075	0.910115	-0.0181742	0.0200137	0.912083	0.0129259	0.0193255	0.904286	-0.00750934	0.0145983	0.927005	0.0604237	0.0162186	0.00731949
NM_001320623_BOLA2-SMG1P6	rs531556347	T	A	0.4299	-0.00148078	0.00546899	0.17251	-0.0270604	0.00612231	2.09658e-05	-0.01779	0.0052632	0.000776973	-0.00786646	0.00467316	0.0194148	-0.0147126	0.00539056	0.00226778
NM_001320636_AQP9	rs1555417163	ATATG	A	0.1053	0.00168015	0.00733959	0.881621	0.0190749	0.0060897	0.0415225	0.00562345	0.00651212	0.849139	0.0014274	0.00482198	0.877392	-0.0051113	0.00467357	0.856737
NM_001320638_CD53	rs11102332	A	G	0.2703	-0.014915	0.0037306	0.00278899	0.00275117	0.00405829	0.942014	0.00442028	0.00402366	0.932011	-0.00200368	0.00419155	0.939553	0.00264611	0.00459683	0.944668
NM_001320648_U2AF1L5	rs559752548	ACCGCTCACTCC	A	0.4605	-0.0361811	0.011598	0.0442625	0.0075437	0.0127568	0.914338	-0.00165263	0.0123181	0.923151	-0.00301144	0.0125432	0.918082	0.011868	0.013612	0.901212
NM_001320659_PCID2	rs571318806	G	C	0.06944	0.0162252	0.0123973	0.750111	0.00349967	0.0184261	0.803335	0.0542315	0.0108731	5.03271e-05	0.0147545	0.00894562	0.742881	0.00331407	0.0100884	0.794033
NM_001320700_ANXA4	rs13011186	T	C	0.145	-1.12223e-05	0.00623378	0.97068	0.00137435	0.00673445	0.973892	-0.0386213	0.0091545	0.000982296	0.00270465	0.0109573	0.974563	-0.00406295	0.0117428	0.965579
NM_001320830_SF3A3	rs144872289	AGAAG	A	0.09317	-0.0269309	0.0112621	0.570751	-0.0595543	0.0141368	0.00225712	0.00278761	0.0121771	0.750085	-0.00709044	0.0114816	0.649965	0.0035444	0.0108543	0.763416
NM_001320831_SUGT1	rs5803662	GT	G	0.0509	0.00044549	0.0169787	0.867382	0.021905	0.0167592	0.803966	0.0157074	0.0259017	0.833487	-0.00777898	0.0215026	0.893041	0.0520568	0.0146764	0.0131248
NM_001320863_IAH1	rs62117549	C	G	0.428	-0.0058603	0.0116111	0.88326	-0.00684817	0.0174628	0.890788	0.0250374	0.0155525	0.799901	0.00310663	0.0166658	0.860788	0.0581762	0.0154148	0.00725174
NM_001320875_DPP8	rs370142994	CT	C	0.1494	0.0429251	0.00833429	3.01634e-07	-0.00483052	0.0167118	0.264856	0.0314067	0.00933336	0.000186865	0.0330624	0.00891649	6.52828e-05	0.0205571	0.0070037	0.000650788
NM_001320880_ANXA7	rs572925887	CT	C	0.05738	0.023205	0.00572419	0.00248909	0.00674079	0.00938627	0.695427	0.00083212	0.00615445	0.745824	0.00308756	0.00645136	0.713982	0.0122905	0.00666672	0.646874
NM_001320973_BLZF1	rs6684036	T	G	0.2772	0.0152743	0.0161164	0.821708	0.0303699	0.00788451	0.00453368	-0.00898853	0.014345	0.879778	0.02144	0.0155673	0.807657	-0.00263209	0.0111898	0.886452
NM_001320981_IL1R1	rs75036219	T	C	0.06533	0.0107211	0.01245	0.880954	0.00339738	0.0142292	0.896633	-0.0105153	0.00748622	0.827353	-0.0411261	0.00929361	0.000563156	-0.00986496	0.00894838	0.834748
NM_001320986_IL1R1	rs116692937	A	G	0.1035	-0.0013006	0.00342597	0.966396	-0.00107837	0.00314894	0.967099	0.000301928	0.00168296	0.962049	-0.00113362	0.002464	0.964799	0.0085777	0.00211806	0.00213757
NM_001321022_UBA52	rs369396920	GA	G	0.06486	0.000495046	0.000573911	0.959119	-0.000290958	0.000450474	0.968635	0.000858583	0.000183661	0.000177788	-0.000234631	0.000386777	0.969238	-0.000159845	0.000214394	0.967126
NM_001321032_SEPT2	rs4676349	A	G	0.307	0.0137795	0.00624506	0.517264	0.00922773	0.00925063	0.558394	0.00764426	0.00972305	0.574072	-0.00234404	0.00919259	0.698074	0.0535633	0.0104699	4.19787e-05
NM_001321054_SRGN	rs373863330	GTTATTTATTTAT	G	0.075	-0.0149761	0.00481167	0.000478336	-0.0121834	0.00419489	0.000841913	-0.00332086	0.00449085	0.0768737	-0.0128123	0.00437711	0.00079212	-0.0167991	0.00412732	2.42493e-05
NM_001321111_RPS16	rs76355645	T	C	0.08824	0.00177551	0.00182606	0.662318	0.00817177	0.00206732	0.00270945	0.00217072	0.00221226	0.661803	0.000137101	0.00223701	0.738978	0.00352949	0.00241346	0.639624
NM_001321207_SUZ12	rs542823222	C	T	0.0625	0.00411222	0.0147246	0.902833	-0.000437143	0.0198232	0.885585	-0.0557541	0.0156365	0.0116406	-0.0159237	0.0140978	0.836027	-0.0117838	0.0163564	0.851044
NM_001321232_ARHGAP45	rs538820828	G	A	0.2156	0.0256035	0.00756121	0.0228523	-0.0160538	0.0129966	0.871174	-0.000935648	0.00985987	0.920381	-0.00616535	0.00919607	0.896494	0.00929183	0.0136014	0.883439
NM_001321324_MOV10	rs200154060	T	C	0.1378	-0.0217356	0.0194589	0.804854	-0.040362	0.00930465	0.000989161	-0.0180513	0.0180279	0.809371	0.00492871	0.024917	0.880228	0.0219186	0.0120927	0.80218
NM_001321445_TMED2	rs35831183	GGCTGCT	G	0.03846	0.00872456	0.00917924	0.859528	-0.0142006	0.0116878	0.83295	0.0114072	0.00930217	0.846078	-0.0289763	0.00786067	0.0090465	0.00223049	0.0101622	0.901801
NM_001321513_SEPT10	rs748224	G	C	0.2857	0.0506794	0.012525	0.00301121	-0.00291272	0.0103672	0.897291	0.0232085	0.0128594	0.806292	-0.00868806	0.0104542	0.866504	-0.00396623	0.0114503	0.896942
NM_001321532_USPL1	rs570579385	ATTTATTTATTT	A	0.03704	0.0153621	0.00911185	0.401284	0.0282203	0.00828351	0.0133564	0.0122669	0.00914752	0.420604	0.0130601	0.0495869	0.538461	0.00610792	0.0078504	0.469451
NM_001321542_DEGS1	rs7529774	T	A	0.2764	0.00162841	0.00414153	0.974524	-0.00140483	0.00686535	0.969584	-0.0167453	0.00395378	0.000934018	0.00173951	0.00458801	0.97472	-0.000252638	0.00481082	0.97176
NM_001321546_PLAA	rs200849632	ATGTT	A	0.07692	-0.00180023	0.0021189	0.317933	-0.00471563	0.00324516	0.253121	-0.00805489	0.00235667	0.0130537	0.00193853	0.00220803	0.512496	-0.00511683	0.00237415	0.214839
NM_001321560_KIAA0100	rs9748072	T	C	0.1575	-0.00532723	0.00740754	0.850522	-0.0488224	0.0145047	0.0203371	-0.00919584	0.0101983	0.842709	0.00903024	0.0102066	0.872238	-0.00339928	0.0121801	0.872059
NM_001321643_ROCK2	rs7570428	C	G	0.4844	0.0139608	0.00868159	0.818568	0.0357966	0.00831263	0.000830593	0.00184039	0.00892953	0.864774	0.00444208	0.00818734	0.848708	0.00114685	0.00617724	0.86583
NM_001321744_FAM168B	rs938870	T	A	0.2461	-0.000624686	0.00397219	0.970857	-0.00878324	0.0128043	0.964485	-0.00404339	0.00814652	0.967753	0.0239913	0.00569486	0.00104895	0.00659573	0.0130141	0.959768
NM_001321854_JAK1	rs112071087	TA	T	0.06959	-0.00687506	0.00145457	0.000250755	0.00648265	0.00269485	0.259375	-0.00279403	0.0011044	0.232566	0.00267402	0.00239082	0.423118	-0.00140597	0.00211715	0.392399
NM_001321858_USP7	rs77614637	GA	G	0.204	-0.00212771	0.00321774	0.205869	-0.00821788	0.00453914	0.102611	-0.00411323	0.00271593	0.116975	-0.00433939	0.00253609	0.10674	-0.0111803	0.00291536	0.00131951
NM_001321892_NPIPB13	rs560788692	A	G	0.09744	0.0296825	0.00595345	1.6703e-06	0.018036	0.00763279	0.00434754	0.0212382	0.00662758	0.00109875	0.0075668	0.00747676	0.0551924	0.011562	0.00603238	0.0107091
NM_001321904_RTN4	rs1346790	T	C	0.4675	-0.00397293	0.00512455	0.931572	-0.0156129	0.00411438	0.00465553	-0.000183315	0.00535125	0.94891	0.0033818	0.00633972	0.950789	6.82795e-05	0.00426018	0.950159
NM_001321979_PDSS1	rs555387625	C	T	0.04639	-0.058995	0.0394704	0.581846	-0.121498	0.0336169	0.011039	0.0446866	0.0253534	0.605369	-0.0131837	0.0235011	0.657381	-0.0249523	0.0306167	0.631128
NM_001322027_GPATCH2L	rs529771491	T	C	0.2037	-0.0163402	0.00356188	0.000300641	0.00253169	0.00152212	0.444469	-0.00166632	0.0013264	0.379176	-0.00257267	0.0011615	0.33576	-0.000823903	0.00117749	0.438645
NM_001322031_GPATCH2L	rs58537814	CAAA	C	0.228	-0.000177086	0.000714807	0.937904	0.00292502	0.000949837	0.0427504	0.0002182	0.000889591	0.920377	-0.000284605	0.000853957	0.933732	0.000501515	0.000915372	0.907942
NM_001322032_GPATCH2L	rs1555351528	AAT	A	0.095	0.000675727	0.00584228	0.495919	-0.00820444	0.00632904	0.263486	-0.00347591	0.00582415	0.350987	-0.0196565	0.00594393	0.021376	-0.0173974	0.00731046	0.202672
NM_001322051_ADA	rs566411123	C	T	0.145	0.0236423	0.00744159	0.0360136	0.00194811	0.00896547	0.884361	0.0019933	0.00539511	0.877008	0.00650791	0.00674839	0.849118	-0.00178924	0.00489822	0.909845
NM_001322100_CNOT7	rs1554514436	TCAACCTTTAGCAAC	T	0.1825	0.0126083	0.0040615	0.0496558	0.0349852	0.024491	0.686212	-0.00629633	0.00528415	0.743396	0.00174546	0.00424905	0.762798	0.00260007	0.00590916	0.759941
NM_001322195_JAK2	rs34410048	TCCCCC	T	0.299	0.00371777	0.0128309	0.934826	-0.000490277	0.00742583	0.925015	0.000594792	0.0135155	0.9298	-0.0365141	0.0120416	0.0482609	-0.00572505	0.00998577	0.904449
NM_001322218_DHX8	rs528193640	C	T	0.2941	-0.00513041	0.0155705	0.852629	-0.0387538	0.0118814	0.0302362	-0.000897963	0.013443	0.869503	0.0185415	0.0189877	0.84526	-0.0138945	0.0108584	0.802597
NM_001322248_TMEM167B	rs74837985	C	G	0.3207	0.00276042	0.00504819	0.676794	0.0185315	0.00525665	0.0180689	-0.00526774	0.00488624	0.683347	0.00951434	0.00469883	0.574106	-0.00401031	0.00488955	0.714485
NM_001322381_ENTPD6	rs567907319	TA	T	0.07895	0.00310059	0.00222784	0.0375726	0.000443132	0.00291194	0.213312	0.0100777	0.00241978	0.000208848	0.00509377	0.00240274	0.00969084	0.00936564	0.00245827	0.000840776
NM_001322924_RCSD1	rs12059111	C	T	0.07576	-0.0157244	0.0362635	0.190609	-0.00268839	0.0327447	0.270495	-0.0095819	0.0055204	0.0440095	-0.0187486	0.00557437	0.0214211	-0.0199423	0.00421559	0.000156156
NM_001322927_STAU1	rs376886223	AGATGGATG	A	0.07849	-0.021044	0.00924834	0.313523	0.0143126	0.0114105	0.347588	1.62292e-05	0.00990499	0.561516	0.045439	0.0120066	0.00644206	0.0203801	0.0110204	0.301794
NM_001322935_NFKB2	rs370113114	AT	A	0.3409	0.00115211	0.00538716	0.781452	-0.00021925	0.00586688	0.775185	0.0144513	0.00515646	0.584484	-0.0144349	0.00360752	0.0130445	-0.00291519	0.00510872	0.709166
NM_001323071_PFKP	rs545450908	G	A	0.05615	-0.0207958	0.0204864	0.459468	0.0733681	0.021822	0.0212151	0.0593117	0.0250558	0.237152	-0.0292207	0.0224797	0.403095	0.0334262	0.0268714	0.315416
NM_001323409_PSMF1	rs535653102	C	T	0.04221	0.00263303	0.0028543	0.296614	0.0109039	0.00335511	0.0144281	0.00412125	0.00311877	0.258736	0.00442149	0.00243049	0.228345	0.00252957	0.00309952	0.309257
NM_001323521_PARP6	rs566436084	T	C	0.07653	0.0569398	0.0168227	0.0181242	0.0443255	0.0267783	0.523968	0.0157161	0.0215466	0.586566	0.0164408	0.0214188	0.58271	0.013308	0.0292717	0.615074
NM_001323543_GALNS	rs567397493	A	G	0.05319	-0.0117742	0.0122546	0.770674	-0.00505655	0.0211989	0.814599	-0.0737404	0.0218255	0.0197917	-0.0185883	0.0172264	0.764549	-0.00417556	0.0221805	0.818114
NM_001323614_SMG5	rs200238746	A	G	0.4146	0.000703444	0.00605521	0.763493	0.0344447	0.0089644	0.00697693	-0.00919218	0.00648411	0.694871	-0.0019023	0.00680721	0.80994	0.016038	0.00782196	0.633461
NM_001324020_PDXDC1	rs3853789	G	A	0.496	0.073968	0.0219494	0.000445262	0.0270191	0.0253918	0.0519607	0.103015	0.0264786	8.57649e-05	0.0631458	0.0255467	0.00322936	0.0536174	0.0279402	0.0107827
NM_001324097_GLYR1	rs566901082	C	T	0.105	0.0010844	0.00250392	0.926946	-0.000821523	0.00331281	0.921867	-0.0134996	0.00440586	0.0496227	0.00186771	0.00288821	0.916898	-0.000519829	0.00499414	0.92711
NM_001324192_PANK2	rs11471541	AAGGAG	A	0.09239	-0.00278995	0.00723131	0.734154	0.00124958	0.00548143	0.786947	0.0223917	0.00916217	0.580992	-0.0359756	0.0104371	0.0408206	-0.00706477	0.00966562	0.695537
NM_001324303_RPN2	rs552172309	ACACACAAAGATGTGGCTACTCAGAGGTAGG	A	0.1755	0.00427201	0.00940329	0.91016	0.00494344	0.0119053	0.911318	0.0319784	0.009457	0.0191363	0.00295136	0.0090059	0.914288	-0.00406964	0.0103641	0.934293
NM_001324310_FAM20B	rs75474378	T	G	0.0925	0.00324216	0.0154435	0.864343	0.0701455	0.0190073	0.00974146	-0.00390592	0.0212506	0.890595	0.0200967	0.0171322	0.813858	-0.0506854	0.0308822	0.811576
NM_001324355_TXNL4B	rs541642301	T	C	0.0614	-0.0327285	0.0105188	0.0470745	-0.00518595	0.0120752	0.838139	-0.000679483	0.00978578	0.862628	-0.0112226	0.0093535	0.793575	0.0066844	0.00786335	0.844849
NM_001324475_INTS3	rs628724	C	T	0.3553	0.00410963	0.00576676	0.909329	-0.0294967	0.00751571	0.00336522	-0.00959848	0.00751104	0.866885	-0.00440439	0.00724387	0.885838	0.00218417	0.00709692	0.92501
NM_001326334_CELF2	rs562151505	GCCAACATGATGAAACCCTGTCTC	G	0.0775	0.0352976	0.00967729	0.0111923	-0.0178103	0.0125999	0.789212	0.00394149	0.0104892	0.823629	0.0293121	0.0205665	0.76632	-0.00396665	0.010874	0.864484
NM_001326475_C3AR1	rs554243900	CG	C	0.4095	-0.00149852	0.000817655	0.0786903	-0.00309534	0.00119424	0.0595844	-0.000987488	0.00107209	0.154035	-0.00459552	0.00124941	0.00316911	-2.2651e-07	0.00140586	0.337434
NM_001328124_ARHGEF10L	rs112740565	A	G	0.127	0.0109101	0.00979093	0.903469	0.00542313	0.0125556	0.929871	-0.0347569	0.00826767	0.00135224	-0.00688948	0.0111959	0.899466	-0.0116676	0.0103708	0.885785
NM_001329128_IFNGR2	rs59643152	CAAAT	C	0.2977	-0.00375038	0.00305145	0.616435	0.00173663	0.0047361	0.674902	-0.00429032	0.00311741	0.600143	0.0126907	0.00383363	0.0307126	0.00742201	0.00403879	0.533279
NM_001329214_MIA2	rs542210486	T	G	0.09045	-0.00275368	0.00648283	0.915756	-0.0235465	0.0497791	0.914039	0.0082883	0.00896755	0.916027	-0.0302019	0.00856737	0.0122094	-0.00179741	0.00792761	0.922363
NM_001329241_TFPI	rs12474518	A	T	0.1256	-0.0016948	0.0194557	0.947243	0.0205109	0.0279568	0.943508	-0.0146439	0.0209855	0.932366	-0.0681232	0.0179192	0.00479418	0.00393276	0.0176415	0.955662
NM_001329540_SCAMP4	rs540891538	TG	T	0.05645	-0.0197699	0.0170482	0.70707	-0.0653374	0.0460504	0.696511	-0.00787755	0.0294686	0.765784	-0.0706993	0.0189376	0.00638708	-0.000383873	0.0480597	0.789248
NM_001329606_CSNK1G1	rs111217829	C	T	0.1641	0.0103384	0.0105659	0.807153	-0.000316693	0.00952042	0.841096	-0.00364051	0.0135972	0.822432	-0.0205855	0.01458	0.745462	-0.0402096	0.012925	0.0497931
NM_001329607_CSNK1G1	rs58809586	CAAAAAAAAAAAAAAAAAAAAA	C	0.095	-0.000656257	0.0129213	0.891945	0.00277703	0.0164686	0.878054	0.0277257	0.0391315	0.847324	-0.0546679	0.0344014	0.818586	0.0491859	0.0144428	0.0248963
NM_001330102_WASHC2A	rs543642482	A	T	0.14	8.29495e-05	0.00625935	0.853848	0.0122964	0.00713998	0.771625	-0.0015369	0.00689983	0.871083	0.0206848	0.00570032	0.011255	0.000727773	0.00666726	0.846961
NM_001330112_SHLD2	rs139188414	AC	A	0.05469	-0.0835479	0.0256596	0.0295236	-0.00859177	0.0312742	0.77624	-0.0479517	0.0325791	0.699796	-0.00105553	0.0263398	0.797094	-0.0210388	0.0296913	0.742154
NM_001330152_AKAP10	rs145125469	TACTA	T	0.4844	0.00997208	0.00650294	0.808949	-0.0314444	0.00990918	0.042469	0.00173288	0.00800932	0.893125	-0.00483361	0.00673757	0.838592	-0.00328999	0.00808147	0.856934
NM_001330156_PID1	rs1807523	G	A	0.3909	-0.0132058	0.0029014	2.61772e-05	-0.0139818	0.00444853	0.00342586	-0.0071103	0.00674313	0.0615206	-0.00416389	0.0030525	0.0377473	-0.00585465	0.00276776	0.0107331
NM_001330202_EIF4E2	rs13017508	C	T	0.3367	0.00341473	0.00640682	0.913173	0.00350011	0.0147383	0.921743	0.0415691	0.00932826	0.000457967	-0.00493301	0.0083611	0.938109	0.0119593	0.00948798	0.898183
NM_001330203_EIF4E2	rs72539573	GTAA	G	0.05	-0.0139664	0.0152513	0.831607	-0.0139605	0.0166439	0.834472	-0.0125399	0.0177673	0.840029	-0.076718	0.020418	0.00573353	0.0138706	0.0223524	0.888087
NM_001330206_MIEN1	rs566044405	T	C	0.1509	-0.00537752	0.00482694	0.920196	0.000933037	0.00264443	0.925775	0.000190098	0.00267828	0.93468	0.00150812	0.00223869	0.916796	0.00970491	0.0023861	0.00226584
NM_001330216_CNP	rs371255643	ACAAT	A	0.3579	0.000482373	0.00285006	0.955178	-0.000480506	0.00191509	0.944622	-0.000159436	0.00131849	0.947821	-0.00809705	0.0021433	0.0048065	-0.000415942	0.000856258	0.939205
NM_001330245_SLC39A13	rs577390840	CT	C	0.1576	0.00326081	0.0102895	0.746304	0.00556574	0.0149835	0.740112	0.0110695	0.012104	0.686916	-0.0269302	0.0122738	0.620244	0.0525287	0.0150198	0.0285334
NM_001330250_HNRNPA3	rs6433713	A	G	0.101	-0.00953442	0.00880836	0.814251	-0.000409586	0.0100954	0.87391	0.0156766	0.0096571	0.807445	0.00167603	0.00921375	0.889263	-0.0293443	0.00798563	0.0109533
NM_001330251_HNRNPA3	rs56164321	A	G	0.0804	0.000950226	0.0024817	0.970732	0.0169003	0.00380486	0.00039335	-0.00130697	0.00333272	0.977216	-0.00188987	0.00239107	0.972038	9.62321e-05	0.00478281	0.975277
NM_001330268_GCA	rs75778040	T	A	0.07071	0.0137562	0.00620878	0.431311	0.0207196	0.00523381	0.00366791	0.00443331	0.00332341	0.465594	-0.00190018	0.00393364	0.710417	-0.000322087	0.00260036	0.645348
NM_001330282_MZT2B	rs76035719	G	C	0.09548	-0.0189079	0.0298885	0.878399	0.110704	0.0279884	0.00352307	-0.0392273	0.0372324	0.853561	0.0159239	0.0298363	0.848777	0.038746	0.025459	0.811848
NM_001330294_STX5	rs11494202	G	A	0.1005	-0.00806192	0.0110304	0.917286	0.0566963	0.0151168	0.00643057	-0.0165412	0.0137276	0.901105	0.00407794	0.0117193	0.916634	0.00836011	0.0119804	0.904675
NM_001330314_SLC35F5	rs59544264	T	TCA	0.1919	0.0141157	0.00328177	2.09625e-06	-0.00153446	0.00619351	0.25579	0.0157142	0.00285434	5.84231e-09	0.0165583	0.00275503	3.56397e-10	0.0257153	0.00304007	6.22412e-17
NM_001330330_LUC7L3	rs71884399	CT	C	0.1698	0.0039297	0.0010638	0.00882784	0.00443115	0.00490865	0.783643	-0.00179032	0.00161493	0.80344	0.00169014	0.00136063	0.766952	-0.00164771	0.00174761	0.815014
NM_001330393_VEZF1	rs113063652	GCCCC	G	0.2066	-0.00195182	0.00694012	0.683536	-0.0216026	0.0066339	0.0474853	-0.00725474	0.00809599	0.60638	-0.00796505	0.00810463	0.596974	0.016566	0.00740964	0.515194
NM_001330394_USP48	rs4233287	C	T	0.2462	0.0065594	0.0049312	0.728647	-0.0161104	0.0234393	0.827187	-0.00226627	0.00624015	0.847666	0.020859	0.00514231	0.00237647	0.0362594	0.0241707	0.722948
NM_001330431_MAP3K3	rs560942264	G	C	0.02632	-0.0716095	0.0191201	0.0081131	0.0124242	0.0143616	0.860563	0.0192678	0.0335036	0.878048	-0.0508156	0.0325971	0.812612	0.0127771	0.0211453	0.8761
NM_001330466_SLC8B1	rs535247984	T	C	0.1623	0.045916	0.0128597	0.0126445	-0.00475721	0.0155723	0.934237	0.00443012	0.0170963	0.927787	-0.0111936	0.0158144	0.919445	-0.0218055	0.0181805	0.903262
NM_001330485_PREB	rs6547103	C	G	0.3413	0.0070557	0.012783	0.919344	0.00114869	0.0200814	0.935581	-0.00634351	0.0150703	0.936878	-0.0115912	0.0124583	0.919177	0.0478463	0.0132968	0.0109035
NM_001330541_GPS1	rs369550023	TGTGTGTG	T	0.191	0.00248915	0.00572444	0.794779	-0.00379185	0.0258714	0.840034	0.00943102	0.00496503	0.73454	0.0208285	0.00530368	0.00437193	-0.000932867	0.00514508	0.842968
NM_001330552_NLRC5	rs548576849	T	C	0.05959	0.0226918	0.0202581	0.889726	0.0121887	0.0131681	0.896256	0.00578048	0.0191207	0.921196	0.0155021	0.0221838	0.904695	-0.0463633	0.0127265	0.0107855
NM_001330568_USB1	rs56257846	CTTTATTTA	C	0.3841	-0.00258407	0.00827564	0.721076	0.0529578	0.0138447	0.0043396	0.00976103	0.011918	0.57899	0.0168517	0.0101243	0.528487	0.0161113	0.0126552	0.546383
NM_001330616_AK4	rs376059132	G	A	0.02096	-0.00141765	0.00398242	0.840195	-0.00153358	0.00435365	0.839844	0.0092112	0.00202095	0.000461076	0.00434936	0.00212885	0.710609	0.00185673	0.00201542	0.742822
NM_001330676_PSMA4	rs572414944	G	C	0.324	0.00149293	0.0047082	0.886366	0.0038247	0.00307921	0.8307	-0.0143053	0.00453993	0.0477312	-0.00166439	0.00433213	0.874162	0.00446881	0.00414656	0.8395
NM_001330762_CNTRL	rs541630252	C	A	0.05928	0.0802696	0.0248402	0.0422394	0.0370939	0.0232168	0.614993	-0.0484566	0.0280028	0.625208	-0.0152825	0.0255861	0.7423	0.00099842	0.0263728	0.768317
NM_001344_DAD1	rs573468034	A	T	0.1353	-0.0242505	0.00804949	0.0213646	-0.00220871	0.00977778	0.327332	-0.0158682	0.0100481	0.143376	-0.0156982	0.00746454	0.114739	-0.0113938	0.00939598	0.172606
NM_001345944_PFKP	rs545450908	G	A	0.05615	-0.0206231	0.0205275	0.46362	0.0739256	0.022055	0.0219822	0.059697	0.0253854	0.242952	-0.0306794	0.0224467	0.393836	0.032545	0.0271523	0.326503
NM_001346279_CTR9	rs555551227	C	G	0.3471	0.00777131	0.00929766	0.858311	-0.0161116	0.0141928	0.806393	-0.00837577	0.01172	0.824787	-0.00362942	0.0116919	0.846987	-0.0448813	0.0124088	0.0104531
NM_001346341_MRRF	rs537743731	G	T	0.03356	-0.00022701	0.00543278	0.801913	-0.0148481	0.00649628	0.645101	0.000242367	0.00599699	0.792446	0.00591077	0.00541404	0.691661	0.0233937	0.00614699	0.0125542
NM_001346700_SGSM2	rs370155077	CT	C	0.163	0.00398902	0.0193676	0.755241	-0.0386524	0.0213336	0.606282	-0.0828731	0.019582	0.00124345	-0.00657838	0.0188494	0.691705	-0.0268635	0.0216051	0.625701
NM_001346767_MYO18A	rs529875714	T	C	0.3199	0.0126744	0.0143426	0.771896	0.0141156	0.0134831	0.762029	0.0419334	0.012746	0.0294384	-0.0144773	0.0119336	0.785791	0.00210859	0.0119021	0.822257
NM_001346780_AMY1C	rs142449683	A	G	0.04639	0.00939547	0.00265982	0.0139393	0.00198668	0.0040957	0.846391	-0.00615264	0.0510862	0.882474	-0.0178184	0.0468372	0.895904	0.000411524	0.000290821	0.807746
NM_001347728_PITRM1	rs538834245	TTG	T	0.3956	-0.00481412	0.0176627	0.958027	-0.00745195	0.0195845	0.956267	-0.00739478	0.0173467	0.955555	-0.0629619	0.0144198	0.000522672	-0.000153026	0.0173057	0.962625
NM_001347927_SNX19	rs569540728	A	C	0.03757	0.0368307	0.0171855	0.226401	0.0164354	0.0250447	0.34494	0.0701114	0.0199632	0.00951938	0.000822236	0.0145483	0.456356	0.0305769	0.0203665	0.255755
NM_001348068_DCTN2	rs574103282	A	C	0.1432	-0.0245624	0.0060799	0.00374473	-0.0091661	0.00961628	0.547944	0.0168897	0.00740927	0.494895	-0.0110635	0.00737324	0.504145	-0.00244113	0.00835629	0.632619
NM_001348183_ITSN2	rs10534997	G	GGCAT	0.375	-0.0119124	0.00999375	0.800031	0.0180151	0.0130944	0.816317	-0.0372443	0.0101904	0.0101553	-0.00549151	0.0112039	0.834344	-0.0021397	0.0138524	0.85584
NM_001348331_TRIP12	rs66542643	TA	T	0.1371	0.000665824	0.00103035	0.924806	0.0115554	0.00218796	1.02998e-05	0.000338608	0.00117119	0.932073	0.00164651	0.00115672	0.91494	0.000336008	0.000875034	0.929975
NM_001348335_TRIP12	rs59699370	G	A	0.05528	-0.00209503	0.001239	0.565673	0.00078715	0.000415922	0.538594	0.00541706	0.00128449	0.00179492	-0.00203313	0.00136091	0.581271	-0.00121901	0.00132311	0.643015
NM_001348369_SERPINB8	rs527398769	A	G	0.115	-0.0277067	0.00794028	0.0185618	-0.000546381	0.0122549	0.773616	-0.0038989	0.00705521	0.720454	-0.00971596	0.00574389	0.644588	0.00810351	0.00585856	0.699884
NM_001348437_GPR68	rs571095212	C	T	0.1638	0.0304947	0.00860777	0.0126663	0.0102085	0.0103739	0.861265	-7.43767e-05	0.00905926	0.903803	-0.00507735	0.00626189	0.893037	0.00651906	0.0108052	0.875283
NM_001348731_KIDINS220	rs59409910	A	G	0.3071	-0.000748343	0.00673262	0.924433	0.00265106	0.00922717	0.938939	-0.032148	0.00703281	0.000346387	0.00635178	0.00698989	0.921694	-0.0135173	0.00850458	0.889989
NM_001349257_KANSL3	rs142699738	T	A	0.04103	0.00516647	0.00560505	0.788419	0.0111446	0.0162533	0.808625	-0.0234383	0.0121154	0.714377	-0.0381257	0.00898875	0.00164748	0.0124432	0.00923214	0.757232
NM_001349485_NSMCE2	rs74391526	A	G	0.1314	-0.0227438	0.0144039	0.859987	-0.00110486	0.0175318	0.923007	0.0606353	0.0168249	0.0132863	-0.00781913	0.0165902	0.903087	-0.0106407	0.0150467	0.892214
NM_001349669_RPS6KC1	rs56213337	GT	G	0.3597	-0.00753209	0.00215829	0.0144682	0.00230767	0.00267204	0.928376	0.000999432	0.00206947	0.940484	-0.000582366	0.00216989	0.936192	-0.000173549	0.00153124	0.94094
NM_001349704_HSPH1	rs544086238	A	G	0.2117	0.00150764	0.000925132	0.682366	-0.00048811	0.00152133	0.829578	0.000164499	0.000832888	0.778691	0.00313542	0.00097172	0.0332129	0.000553105	0.000815316	0.737702
NM_001349741_TMCO3	rs547790226	ATTGG	A	0.2317	0.00419935	0.0051823	0.55373	-0.0143873	0.00613855	0.305805	0.0106942	0.00878108	0.476838	-0.00689353	0.0078512	0.431684	-0.0245978	0.00746202	0.0353733
NM_001349770_PRPF38B	rs13353016	T	C	0.12	0.00281819	0.00437147	0.67364	0.00581788	0.00698618	0.656529	0.0059442	0.00436447	0.620303	-0.00680332	0.00407386	0.644741	0.0182019	0.00477309	0.0063813
NM_001349821_MFSD2A	rs72666986	G	T	0.06281	0.0140299	0.0237576	0.951119	0.0155579	0.0335408	0.954209	0.00254906	0.0114488	0.960355	-0.00409121	0.01026	0.945896	-0.0432674	0.0113031	0.00480106
NM_001349885_DRAM2	rs6681479	A	G	0.1457	3.17546e-05	0.00590837	0.710483	-0.0124309	0.00946317	0.645361	0.0430771	0.0107477	0.00355203	0.0203781	0.0100733	0.548939	0.00906041	0.00990871	0.605696
NM_001350180_GPR89B	rs111666024	T	G	0.0625	0.0318806	0.0196189	0.874117	-0.0306643	0.0523645	0.894578	-0.0606035	0.0157826	0.00587116	-0.00254515	0.0157696	0.91193	-0.00120853	0.0195176	0.91631
NM_001350184_GPR89B	rs200788020	G	C	0.1042	-0.032312	0.0115159	0.20609	-0.0409627	0.0117578	0.0282125	0.00110944	0.0172533	0.527055	0.0151135	0.0138108	0.453018	-0.0116507	0.0160673	0.36514
NM_001350220_SMG7	rs12746073	T	C	0.4322	-0.0215421	0.00933225	0.110404	-0.0148111	0.0111844	0.151526	-0.0150952	0.00997158	0.13836	-0.000644309	0.00796012	0.344746	-0.0302546	0.00723335	0.000624894
NM_001350235_PIK3CD	rs74329086	A	G	0.1382	0.0312515	0.0216143	0.895835	-0.00146412	0.0212484	0.934391	-0.0216219	0.0195706	0.917089	-0.00711873	0.0192055	0.941922	0.0856843	0.0182453	0.000227784
NM_001350262_ZC3H11A	rs59213992	CG	C	0.265	-0.00531631	0.00579978	0.601048	-0.025092	0.0066657	0.00561017	-0.0097248	0.0061052	0.559725	0.00699174	0.00593209	0.664745	-0.00602419	0.0059126	0.592832
NM_001350283_MUS81	rs79346742	C	T	0.1675	0.00228658	0.0153518	0.463801	0.0623301	0.0194802	0.0227973	0.00862967	0.0197275	0.409813	0.0320195	0.016862	0.261272	0.0392223	0.0226516	0.270429
NM_001350529_PRPF3	rs77010535	T	A	0.04396	-0.0133692	0.0159672	0.913158	-0.0625681	0.0162932	0.00399136	0.00446606	0.0156986	0.945613	-0.00883834	0.0146593	0.918641	0.00165666	0.0143098	0.939977
NM_001350913_PYROXD1	rs368918678	GG	T	0.3274	0.014828	0.0141451	0.711271	-0.0156379	0.0205611	0.795109	0.00805577	0.012398	0.740208	0.0126313	0.0127747	0.714237	0.0483453	0.0156611	0.0458219
NM_001351014_R3HCC1L	rs538117602	C	A	0.2261	0.0324275	0.0140724	0.243752	-0.00509915	0.0176037	0.561521	0.0524891	0.015153	0.0143966	0.0186581	0.0145531	0.297899	0.00911405	0.0153444	0.381702
NM_001351050_STX2	rs534384879	AG	A	0.07286	-0.0399196	0.0114263	0.0139586	0.00710694	0.0472788	0.938391	0.000436554	0.0134304	0.934238	0.00469662	0.0124041	0.938659	-0.0114894	0.0129865	0.904528
NM_001351183_NT5C2	rs554729802	G	A	0.04245	0.0173937	0.00855946	0.574752	-0.0040261	0.00600562	0.752022	0.0302623	0.00832856	0.0123504	0.00357272	0.00831826	0.676384	0.00379069	0.00761096	0.669022
NM_001351200_NPIPA5	rs71152404	AGAGGGTTGTTT	A	0.228	0.0399799	0.013136	0.00208233	0.0849345	0.0203255	8.46369e-05	-0.00244495	0.022013	0.285291	0.0515702	0.0162101	0.00176558	0.0262653	0.0241297	0.0639679
NM_001351272_TSPAN14	rs71481586	A	G	0.254	0.00297393	0.00370796	0.162306	0.0214111	0.00513517	0.000411391	0.00387505	0.00393249	0.139222	0.00652754	0.0037023	0.0825457	0.00679383	0.00281168	0.0667945
NM_001351277_LARP4B	rs529947602	T	C	0.1122	-9.25502e-05	0.00152266	0.957835	0.000732473	0.00166822	0.95838	0.000523114	0.00197585	0.962517	0.000345281	0.00177258	0.96363	-0.00598848	0.00159956	0.00612518
NM_001351304_GGT2	rs2450093	G	A	0.012	-0.00150142	0.00100866	0.520381	-0.00127262	0.00184869	0.648932	0.00248847	0.00188888	0.457855	0.00819937	0.00191171	0.00114501	0.00687781	0.00317862	0.41924
NM_001351365_NBPF19	rs78115332	G	C	0.1931	-0.0033209	0.00143127	0.105761	-0.002644	0.00157268	0.131596	-0.00547686	0.00167233	0.0123986	-0.000820822	0.00161713	0.265375	-0.000968121	0.00165628	0.251443
NM_001351518_TIA1	rs148996279	A	G	0.06533	-0.0713961	0.0181294	0.00387036	0.0106504	0.0111941	0.920342	0.0049534	0.0223664	0.942773	0.0108951	0.0223881	0.934052	0.0255966	0.019695	0.91177
NM_001351520_TIA1	rs13414315	T	C	0.1146	-0.00336748	0.0145901	0.60256	-0.0166608	0.00717454	0.441301	-0.056313	0.0122366	0.000436578	0.0276177	0.0150556	0.507086	-0.00901536	0.0119754	0.530692
NM_001351525_TIA1	rs12612909	T	A	0.2576	0.015272	0.00579201	0.651143	0.00157066	0.00524027	0.805467	-0.00188887	0.0070939	0.782279	-0.00243217	0.00746665	0.775951	-0.0212367	0.00519116	0.00829708
NM_001351542_TLE4	rs369543123	GT	G	0.1456	-0.00684579	0.00621208	0.708588	-0.000917365	0.00573882	0.776796	-0.00817589	0.0072981	0.707679	-0.00262816	0.00734725	0.759348	-0.0167867	0.00503797	0.0222227
NM_001351590_CFLAR	rs1071678	C	G	0.3769	-0.00544519	0.00367934	0.999955	0.0706365	0.00380842	1.46572e-71	0.00111998	0.00268159	0.999964	-0.000313731	0.00253736	0.999974	-9.74829e-05	0.00205812	0.999973
NM_001351645_PPP6R2	rs564180957	G	T	0.08333	0.0532895	0.0148125	0.0106397	-0.0138265	0.0223265	0.914443	0.0203444	0.0172493	0.874237	0.00135702	0.0174022	0.912969	-0.00294117	0.0184975	0.923423
NM_001351682_ZNF787	rs538574917	ATGG	A	0.1975	-0.00280415	0.00404985	0.845662	0.0142166	0.00380306	0.00813105	-0.00689694	0.00489657	0.80277	-0.00209784	0.00393382	0.85689	0.00746666	0.00507732	0.78586
NM_001351693_PLEKHG2	rs2542333	G	C	0.3263	0.00139286	0.00655536	0.702746	-0.0103052	0.00829508	0.544948	-0.0246818	0.00652593	0.00491326	-0.00802446	0.00699164	0.550732	-0.0104511	0.00764216	0.538029
NM_001351817_ARNTL	rs371531192	TG	T	0.335	-0.00620983	0.0130794	0.947343	0.0597589	0.0165798	0.00948665	-0.0177464	0.0175667	0.933225	0.000875418	0.0169197	0.950338	0.00128173	0.0165208	0.949581
NM_001352033_DAZAP1	rs548969584	G	C	0.2441	-0.0342449	0.0100606	0.0209219	0.0103683	0.0104607	0.874349	-0.0105573	0.0113169	0.862044	0.00843492	0.0103141	0.882783	-0.0019206	0.010396	0.896251
NM_001352034_DAZAP1	rs559066969	C	T	0.04847	-0.0441396	0.0254163	0.622227	-0.0822861	0.0244968	0.0273294	-0.00582937	0.0284322	0.752383	0.0390416	0.0262872	0.66177	0.0217529	0.0248567	0.721899
NM_001352092_VEZT	rs530851143	T	G	0.0725	0.00206998	0.00386506	0.904481	0.0167092	0.0375904	0.907532	-0.00304753	0.00354157	0.91273	0.0010662	0.0038457	0.913566	0.0146618	0.00406092	0.0100829
NM_001352290_RHOT2	rs111795620	A	G	0.08794	-0.0300992	0.00811304	0.00714065	-0.0175182	0.015353	0.885656	-0.00151976	0.0126631	0.917657	0.00321653	0.00799773	0.932558	-0.000245334	0.00973984	0.921253
NM_001352360_PPP6R3	rs11375771	TAA	T	0.2081	0.0223011	0.00849468	0.00143879	0.00862283	0.00910269	0.0501923	0.0286908	0.00918808	0.000376278	0.024686	0.00774172	0.000312932	0.0379631	0.00749053	4.17291e-07
NM_001352431_RCBTB2	rs72194233	CATAT	C	0.04359	-0.0330486	0.00867417	0.0002985	-0.0269884	0.0105078	0.00777575	-0.016579	0.0152339	0.0639622	-0.0209958	0.0147497	0.0386716	-0.0331204	0.0142718	0.0102836
NM_001352578_ACBD5	rs539136052	G	T	0.08505	-0.0110967	0.0232182	0.902726	0.00738164	0.0296813	0.886937	0.0816046	0.0262477	0.0452889	0.0295194	0.0288771	0.849413	-0.00524441	0.0334114	0.908184
NM_001352681_TMEM18	rs73911844	C	A	0.09548	-0.00154986	0.00306447	0.648686	-0.0113622	0.00261737	0.000697716	-0.0046915	0.00323496	0.586897	-0.00507633	0.00292829	0.577947	0.000199497	0.00207712	0.717391
NM_001352766_RBM23	rs544152831	A	T	0.08883	0.0362475	0.010898	0.0126705	0.0364414	0.0117551	0.0230694	0.0142321	0.014237	0.118484	0.0147314	0.0124894	0.0983352	0.00803774	0.0126916	0.172901
NM_001352773_JUP	rs149875156	ACG	A	0.2	0.0050636	0.0152032	0.98841	0.0141518	0.00718712	0.979441	-0.00276855	0.0154338	0.985407	-0.107819	0.0180964	5.36838e-07	-0.00582194	0.0165782	0.984279
NM_001352777_JUP	rs149875156	ACG	A	0.2	-0.00330297	0.0161049	0.968781	0.00630024	0.00915832	0.972187	-0.0266786	0.0190108	0.957425	-0.0880628	0.0156173	2.2719e-06	0.0287537	0.0212609	0.963701
NM_001352825_PLEKHM1	rs544467717	C	G	0.04412	-0.00220153	0.00370961	0.826323	-0.00126938	0.00642523	0.848528	0.00161854	0.00576121	0.880201	-0.0084128	0.00561581	0.79382	-0.0263187	0.00658333	0.00311034
NM_001352926_PUM2	rs78824368	A	G	0.07513	0.0120915	0.0120053	0.869333	-0.0111064	0.0167655	0.89661	0.0505592	0.0121932	0.00217988	-0.00466131	0.0107781	0.907723	-0.0221621	0.0130581	0.858704
NM_001353049_CDC27	rs372129554	TA	T	0.1015	0.0298579	0.00921913	0.000744745	0.0248623	0.0101372	0.00462667	0.0264207	0.00961122	0.00239949	0.0331953	0.0108334	0.0011616	-0.00205992	0.0107693	0.301814
NM_001353091_PCID2	rs571318806	G	C	0.06944	0.0166679	0.0118884	0.780918	0.00143813	0.0181535	0.83746	0.0520135	0.0102743	3.83103e-05	0.0143187	0.00858176	0.776183	-0.00125029	0.00971469	0.851474
NM_001353114_GOSR2	rs576523705	AT	A	0.1096	0.0503149	0.0129964	0.00378986	-0.0010353	0.0097426	0.686784	0.0109152	0.0153747	0.586152	0.0198592	0.0140091	0.536589	0.0193954	0.0125045	0.530725
NM_001353175_TMUB2	rs71160079	CA	C	0.4335	-0.0127667	0.00679356	0.620966	-0.0352407	0.00852505	0.00186288	0.0107841	0.00895983	0.713995	-0.00235754	0.00800248	0.718511	-0.00818878	0.00830884	0.658935
NM_001353213_DYM	rs397858976	G	T	0.2687	0.00270371	0.00421189	0.324083	0.00774686	0.0042745	0.207955	0.000193099	0.00458941	0.440602	0.0131496	0.00416156	0.0216109	0.00737106	0.00376373	0.200201
NM_001353223_TRIM16L	rs545241057	T	A	0.1292	0.0223393	0.00617784	0.00973241	0.00162815	0.0101234	0.709405	0.00392757	0.00568181	0.656984	0.00391356	0.00508053	0.650428	0.0119244	0.00718612	0.601516
NM_001353346_ENO1	rs7525675	G	A	0.3586	0.00371516	0.00312984	0.952951	0.01719	0.00359175	9.96075e-05	-0.000628018	0.00405522	0.970311	-0.00293141	0.00399444	0.967286	-0.000608939	0.00607804	0.9694
NM_001353423_PPDPF	rs535004001	T	C	0.2844	0.00128972	0.00456071	0.913294	-0.00171474	0.00482147	0.880504	-0.00666727	0.00590763	0.849201	-0.019036	0.00574885	0.0234843	-0.000246354	0.00620737	0.896011
NM_001353678_WDR20	rs568997086	A	C	0.3916	-0.00026776	0.00963478	0.863303	-0.000645985	0.0102831	0.860315	-0.0347086	0.00986932	0.0263767	0.00711403	0.00972325	0.815614	0.0219404	0.0104157	0.737416
NM_001354065_ENOSF1	rs575676968	AACTTGACCACCATAAATTAAAACCTGTCAGC	A	0.06562	0.00731807	0.017711	0.904349	-0.0236953	0.0205366	0.883325	0.00370556	0.0182157	0.913556	0.0536207	0.0166607	0.0336107	-0.0134745	0.0261582	0.911852
NM_001354234_ST3GAL5	rs12616403	C	G	0.08333	0.0466286	0.0127534	0.00886962	-0.00330652	0.0102508	0.941229	-0.00893175	0.0190038	0.936191	-0.0167798	0.0188686	0.922078	0.0156152	0.019948	0.914374
NM_001354288_SIPA1L1	rs571131271	T	A	0.03516	-0.00471438	0.00413653	0.882645	0.000848638	0.00417039	0.931359	-0.0110517	0.00306499	0.0107263	0.00171322	0.00288569	0.917824	0.00125629	0.0024211	0.920956
NM_001354334_KANK1	rs76217350	T	C	0.3092	-0.0100369	0.0142747	0.918921	0.016696	0.019861	0.924789	0.00690748	0.0101617	0.929911	0.0042719	0.00836522	0.935349	-0.0429269	0.0112178	0.00534677
NM_001354431_PRPF40A	rs1370674	C	A	0.447	8.23057e-05	0.001368	0.953437	0.00788091	0.00194918	0.00205826	0.00106036	0.00135761	0.937801	-0.00109462	0.00144585	0.948194	-0.00121309	0.00167512	0.948954
NM_001354482_RC3H2	rs578057237	C	T	0.05367	0.00692173	0.0134158	0.866761	-0.00898132	0.0138118	0.810268	-0.00176784	0.0172724	0.846989	-0.0507745	0.0160261	0.0374918	-0.0178048	0.0137062	0.775072
NM_001354927_VCP	rs3071061	AGT	A	0.2398	0.00284934	0.00299655	0.73417	0.0113209	0.00351457	0.033214	0.00345798	0.00244678	0.70738	-0.000438525	0.00264052	0.828463	-0.00237439	0.00251846	0.782241
NM_001355407_NUDT4B	rs200463989	TGCCCGAA	T	0.1667	-0.0149549	0.00947746	0.825333	-0.0515243	0.0128218	0.00300598	0.0052447	0.0102314	0.891055	0.00171728	0.00839588	0.903467	0.0108777	0.00848169	0.850706
NM_001355465_GOLGA8S	rs541299871	A	G	0.06395	0.0874708	0.0500184	0.8747	-0.031624	0.0539587	0.927497	0.209959	0.0454347	0.000287445	0.00296075	0.0471238	0.915277	-0.000992293	0.0471307	0.91858
NM_001355571_TBC1D3J	rs58127654	AAAT	A	0.08021	-0.0169223	0.0262968	0.93837	-0.0171286	0.0331868	0.941958	0.112754	0.0313493	0.0106069	-0.0221355	0.0292874	0.93497	0.00721601	0.0313889	0.942576
NM_001357_DHX9	rs2485927	T	C	0.2085	-0.0168081	0.00427804	0.00383351	-0.00724718	0.00638479	0.775233	0.00379416	0.00452359	0.835829	-0.00660769	0.00475247	0.766036	0.0024169	0.00508071	0.864406
NM_001359631_GATAD2A	rs564894753	T	G	0.055	-0.00111258	0.0059421	0.534602	0.023818	0.00825119	0.239809	-0.0034254	0.00497813	0.582982	0.0220258	0.00492985	0.00113945	0.00715765	0.00643361	0.308774
NM_001360235_JOSD1	rs35530438	CA	C	0.2235	0.00164768	0.00852805	0.851786	0.0212171	0.0113624	0.744309	-0.0286218	0.00810293	0.0208925	0.000843214	0.00720622	0.858105	0.0112107	0.00892758	0.774492
NM_001362778_GRK3	rs573466154	G	T	0.05959	0.00331721	0.00878764	0.880118	-0.0149395	0.0161243	0.80145	0.00399435	0.0133228	0.881665	-0.0140237	0.0130873	0.793718	-0.0302367	0.00940599	0.0341382
NM_001362798_DENND3	rs368248267	CT	C	0.0533	0.0147048	0.00974796	0.609317	-0.00620924	0.00737682	0.609516	-0.0294041	0.00888247	0.0258115	-0.0107607	0.0103759	0.591405	-0.0104944	0.00873694	0.578046
NM_001362840_ACO1	rs546636649	T	G	0.03819	-0.0181307	0.0178461	0.590229	-0.0913181	0.0230237	0.00354414	-0.0397914	0.0190796	0.546001	-0.00391142	0.0196957	0.670851	0.00485746	0.0225694	0.726847
NM_001362848_NAGA	rs574263560	G	A	0.2185	0.0314839	0.00561651	9.70892e-08	0.0278507	0.00831642	0.000731714	0.0173163	0.00755205	0.00449829	0.0196538	0.00777943	0.0027567	0.00183499	0.00700588	0.153931
NM_001362910_UFD1	rs535742602	T	G	0.035	0.0239675	0.00653822	0.00801696	-0.0101473	0.0101217	0.716117	0.0107583	0.00896818	0.618705	0.00881239	0.00931919	0.635425	0.0111607	0.00895007	0.615725
NM_001362950_NCOA1	rs4665732	T	C	0.3005	0.00943664	0.00411765	0.0457173	-0.00296193	0.00710006	0.438238	0.009634	0.00433678	0.0471347	0.0137424	0.00354842	0.0009111	0.00700844	0.00511272	0.0861333
NM_001362954_NCOA1	rs4665732	T	C	0.3005	0.00947604	0.00415755	0.0598389	-0.00272917	0.00709412	0.441262	0.00900216	0.00434869	0.0648809	0.013485	0.00354958	0.00139428	0.00685332	0.00513586	0.103644
NM_001363052_POLDIP3	rs372357436	CA	C	0.06283	0.0152903	0.00426135	0.00907079	0.016788	0.0120381	0.473614	0.0138738	0.00931827	0.468278	0.011228	0.0113705	0.504497	-0.0106781	0.0126773	0.654898
NM_001363186_SMIM19	rs144785298	TTTTTG	T	0.1649	-0.00219156	0.00159651	0.832364	0.0446964	0.0438429	0.831549	0.00643272	0.00190185	0.0238531	0.000249054	0.00205557	0.879721	-0.000174357	0.0015664	0.89422
NM_001363229_HGSNAT	rs554553326	T	G	0.028	-0.00564279	0.00486594	0.719278	-0.0211268	0.00592423	0.0112425	-0.00756305	0.00519294	0.706728	-0.000240696	0.00448817	0.797919	0.00202739	0.00488218	0.843263
NM_001363523_OGDH	rs536778362	CT	C	0.2641	-0.00455212	0.00643547	0.890891	-0.00228683	0.00620898	0.904033	-0.026963	0.00771166	0.015466	0.0074819	0.00731276	0.89305	0.00439795	0.00690556	0.909447
NM_001363529_NUB1	rs540092141	CAAAAT	C	0.065	-0.0424159	0.0204852	0.78632	0.010122	0.0130285	0.828125	0.0946963	0.0232651	0.00377056	-0.0245135	0.0269675	0.834003	-0.00310948	0.0158263	0.881899
NM_001363540_DOCK4	rs537643057	A	C	0.1637	-0.00643531	0.00847701	0.868333	0.00789167	0.0095808	0.819593	0.00827271	0.00856708	0.813864	0.005943	0.0083603	0.824632	0.0327619	0.00842129	0.00409375
NM_001363612_TDG	rs532434655	G	T	0.07692	0.0415053	0.0234628	0.669925	0.02499	0.036797	0.72831	0.10123	0.0294432	0.0203139	-0.00401542	0.0215318	0.80863	-0.00354313	0.0250865	0.803835
NM_001363660_PSPC1	rs537913145	AGTACTCCT	A	0.05738	0.0125144	0.0124445	0.92016	0.00206113	0.00869515	0.944572	0.0136201	0.0136976	0.920487	-0.0582619	0.0149262	0.00387776	-0.0120926	0.0170903	0.919273
NM_001363743_ASAH1	rs559257334	CT	C	0.05208	0.00614886	0.00718864	0.917749	-0.0267927	0.00748932	0.0105091	-0.00160777	0.00918034	0.924413	-0.0081541	0.00895215	0.9007	0.00320396	0.0138048	0.9395
NM_001363755_FNBP1	rs562765805	AGGGGGTGGC	A	0.2611	0.0156961	0.00783377	0.424968	-0.00962923	0.00713651	0.541395	0.0237354	0.00727033	0.0325089	0.000278925	0.0053715	0.637763	0.00564127	0.00598579	0.50711
NM_001363762_DOCK10	rs116393193	C	T	0.145	-0.0162094	0.00973845	0.496486	-0.0420344	0.00898377	0.000173675	0.000760028	0.0124513	0.649093	-0.00707586	0.0133399	0.571651	-0.0269296	0.0143239	0.490768
NM_001363770_LOC102723996	rs555924930	T	C	0.05163	-0.0123794	0.0196794	0.661002	0.0146816	0.0185336	0.749994	-0.0217716	0.0163801	0.613175	-0.0670546	0.0169828	0.00309813	-0.0389398	0.0253473	0.604234
NM_001363853_METRNL	rs1555684037	TGCA	T	0.1978	-0.0088107	0.00588118	0.882582	-0.0283282	0.00690763	0.0018346	0.00071608	0.00734541	0.926552	0.00171106	0.00657517	0.932983	0.000411138	0.00642901	0.925219
NM_001363860_RPS16	rs76355645	T	C	0.08824	0.000701811	0.00178095	0.706932	0.00805053	0.00208649	0.00391338	0.00240702	0.00217018	0.655672	0.000922377	0.00236523	0.707268	0.00370243	0.00240264	0.637491
NM_001364830_PPHLN1	rs1555167722	AACA	A	0.2525	-1.68981e-05	0.00119307	0.474186	0.0139529	0.0272645	0.599537	-0.00550926	0.00126232	0.0011184	-0.00172351	0.0012786	0.273965	-0.00442401	0.00162031	0.228142
NM_001365323_TENT4B	rs552769470	TTTTCTTTC	T	0.4685	-0.000361134	0.00845815	0.940007	0.0235219	0.00753751	0.0396784	0.00135753	0.00558312	0.929841	-0.00507229	0.00647277	0.919427	-0.00214075	0.00847719	0.939694
NM_001365360_TUFM	rs561569199	G	A	0.06	-0.0133419	0.00646339	0.661502	-0.014627	0.00419617	0.0218261	0.00150595	0.00404618	0.827881	1.37835e-06	0.00328085	0.797051	0.00179491	0.00339461	0.81083
NM_001365381_ZFAND2A	rs534155838	G	A	0.06923	-0.0367695	0.0225451	0.233244	0.0769586	0.025072	0.0791589	0.0253727	0.021986	0.173058	-0.00996458	0.0158063	0.480469	0.0671515	0.016349	0.00312142
NM_001365596_PRPF40A	rs1465534	G	A	0.2425	-0.00108824	0.00172521	0.783045	-0.00160162	0.00244535	0.780101	0.00139221	0.00161631	0.672829	0.00366466	0.00173538	0.622544	0.00785958	0.00179402	0.00111334
NM_001365952_KIF1B	rs2027329	T	C	0.2236	-0.0536728	0.00881247	3.13608e-07	0.023337	0.0239004	0.599315	-0.0106596	0.00523275	0.326906	-0.030034	0.0113199	0.319931	-0.0054734	0.0267874	0.476566
NM_001365953_KIF1B	rs7520077	T	C	0.0975	0.0333266	0.0140256	0.609981	-0.0111331	0.0140962	0.754494	-0.00793501	0.0131052	0.777091	0.0522464	0.012182	0.00187151	0.00586808	0.0165388	0.713513
NM_001365987_DPP9	rs372037983	CA	C	0.3232	-0.00375467	0.00388631	0.454843	0.0166975	0.00361726	0.000461451	-0.00775536	0.00301189	0.281549	0.00598462	0.00253917	0.277316	-0.00365347	0.00385351	0.458344
NM_001366174_RAVER1	rs556266333	CTCTCTTT	C	0.03274	-0.0194727	0.0131904	0.332635	-0.00794642	0.0315397	0.477589	-0.0382236	0.0184161	0.306719	-0.00260186	0.0147186	0.491416	-0.0746859	0.0200001	0.00581642
NM_001366299_KHSRP	rs375864917	AGGGAGGTG	A	0.1569	-0.000385249	0.00800369	0.867264	-0.0517121	0.0133276	0.00382112	-0.0101721	0.0089311	0.816354	-0.0105912	0.00905095	0.815288	0.00281105	0.00963662	0.888687
NM_001366418_SETDB1	rs148972752	CA	C	0.2588	-0.0255558	0.0149817	0.661071	-0.0773561	0.0195069	0.00333588	0.00835509	0.016572	0.810372	-0.0215013	0.0170741	0.678033	0.0150869	0.0169205	0.767746
NM_001366519_SNX6	rs563798567	A	T	0.1138	-0.0020361	0.0115812	0.923232	0.00445454	0.0107339	0.93912	-0.0485888	0.0119414	0.00214981	-0.0152454	0.0116818	0.89418	0.0045588	0.0131681	0.941665
NM_001366530_ATP2B1	rs567940850	A	C	0.09848	0.00185803	0.00333132	0.827998	0.0187689	0.00553402	0.025643	0.000317083	0.00267418	0.858151	-0.00389556	0.00224018	0.781487	0.00177876	0.00251078	0.818334
NM_001366537_TBXAS1	rs375530780	TA	T	0.3275	-0.00724225	0.00862931	0.914721	-0.0059114	0.0168091	0.932995	0.0411137	0.0127657	0.033223	-0.0058821	0.013744	0.929837	0.0021124	0.0109593	0.929714
NM_001366558_ATF7	rs571361176	T	A	0.05556	-0.00844448	0.0254697	0.91118	0.0854367	0.0247213	0.015733	0.0349729	0.0267689	0.836974	0.0105745	0.0254799	0.871196	-0.00354197	0.0248302	0.900435
NM_001366573_SRRM1	rs145115098	C	T	0.273	-0.00121074	0.00841164	0.706069	-0.00584154	0.0132987	0.662765	-0.00526763	0.00993675	0.650324	0.0271842	0.00926736	0.50897	-0.0452258	0.0106745	0.00801852
NM_001366602_DERPC	rs566984401	C	G	0.05208	0.00722893	0.0102781	0.835229	0.0423779	0.0116918	0.0122577	0.00844988	0.0113485	0.833085	-0.0198109	0.0115581	0.806606	-0.00310719	0.012471	0.891152
NM_001366605_DERPC	rs566984401	C	G	0.05208	0.0106878	0.0101616	0.769969	0.0409417	0.0110991	0.00896119	0.0110635	0.0108727	0.771707	-0.0178235	0.0114546	0.771981	-0.00147456	0.0122911	0.852018
NM_001366624_CLN5	rs61627901	CAAAAAAAAAAAAAAAAAAAAAAAAAAA	C	0.4461	-0.0145279	0.011842	0.346397	-0.0286604	0.0130737	0.281067	-0.000893081	0.0127579	0.534683	0.0197403	0.0135607	0.417178	-0.043325	0.0126422	0.0185102
NM_001419_ELAVL1	rs62109629	T	G	0.03741	0.000966493	0.00146829	0.8794	0.00238473	0.00353472	0.878562	-0.00226277	0.00228084	0.884801	-0.000805719	0.00205728	0.913755	0.00870717	0.0024957	0.0156894
NM_001425_EMP3	rs560041913	T	C	0.1439	0.00605928	0.00471688	0.862435	-0.00183125	0.00483987	0.897521	0.00139976	0.00602685	0.914516	-0.0171003	0.00540313	0.0408594	0.00361443	0.0055615	0.89239
NM_001428_ENO1	rs7525675	G	A	0.3586	0.00307142	0.00313239	0.960986	0.0170818	0.00358904	0.000105112	-0.000472323	0.00403984	0.973896	-0.00284798	0.00399672	0.972008	7.4411e-05	0.00593497	0.972059
NM_001497_B4GALT1	rs537637878	A	C	0.08639	0.00368699	0.00733594	0.79762	-0.0107163	0.00679991	0.756457	0.0200012	0.00563554	0.0158464	-0.00135981	0.00375871	0.849495	0.00649773	0.00503976	0.749139
NM_001514_GTF2B	rs11803282	C	A	0.065	-0.00349304	0.0042907	0.919276	-0.00153026	0.00307991	0.926149	0.00254634	0.00368052	0.942686	-0.00176057	0.00355939	0.926199	-0.0118726	0.00263931	0.000404128
NM_001540_HSPB1	rs560042264	A	G	0.1602	-0.0104024	0.00891782	0.850401	0.0190636	0.00557261	0.0208965	-0.0197572	0.0145382	0.842041	-0.00677261	0.0172743	0.890147	0.0047454	0.0108839	0.880361
NM_001614_ACTG1	rs34329434	GT	G	0.1129	-0.00051862	0.0034337	0.974526	0.0195529	0.00448982	0.000599409	-0.0024276	0.00577131	0.972478	-0.00426252	0.00418785	0.963858	0.00178631	0.00507965	0.966948
NM_001665_RHOG	rs530856927	CTTTTT	C	0.2709	-0.0140365	0.00397346	0.0319108	-0.0149718	0.00521299	0.204484	-0.00125661	0.00416687	0.463728	0.00522007	0.00435537	0.415875	0.00315938	0.00396418	0.502015
NM_001675_ATF4	rs368631883	CA	C	0.06443	0.00240373	0.0015155	0.8431	0.000775301	0.00360673	0.88666	-0.000734043	0.00310937	0.909509	-0.00187086	0.00419957	0.913449	0.012391	0.00295123	0.00159826
NM_001677_ATP1B1	rs1076698	T	C	0.2375	-0.0169006	0.00866477	0.756863	-0.0405924	0.0102466	0.00422174	0.00648858	0.00727897	0.831708	0.00283853	0.00792656	0.87294	0.000150329	0.00877128	0.850535
NM_001686_ATP5F1B	rs574925679	T	G	0.1737	0.00522247	0.00583467	0.676072	-0.00138845	0.00702682	0.659983	-0.0122827	0.00656947	0.511978	-0.0185087	0.00551534	0.0229084	-0.00780385	0.0071576	0.559401
NM_001688_ATP5PB	rs7515371	G	A	0.3492	0.0020483	0.00104693	0.0108953	0.00634613	0.00197244	0.000871105	0.0056642	0.00125281	1.13289e-05	0.000345697	0.00138372	0.173158	0.00381665	0.00138176	0.00198683
NM_001689_ATP5MC3	rs7598706	G	C	0.1199	-0.0011393	0.000887352	0.497307	-0.000390245	0.00119475	0.58686	-0.00373208	0.000994428	0.00483153	-0.00126138	0.000993676	0.49804	-0.00132035	0.00114312	0.50521
NM_001695_ATP6V1C1	rs528882774	G	A	0.1816	0.00689547	0.00305073	0.0974744	0.00261876	0.00522111	0.239061	0.00415478	0.00289096	0.128302	0.00339056	0.00245065	0.131944	0.0115622	0.0027503	0.000475252
NM_001696_ATP6V1E1	rs5844308	ACCCCC	A	0.4264	0.00462687	0.00608221	0.796558	0.00114049	0.00799998	0.838916	-0.00916544	0.00756912	0.802694	0.00676579	0.00644631	0.780056	0.0257964	0.00766438	0.0236435
NM_001724_BPGM	rs55776467	CA	C	0.2041	-0.0611029	0.0185759	0.0408249	-0.0152737	0.0152928	0.726125	0.0138955	0.0234161	0.78875	0.0369899	0.0192747	0.676603	-0.00675453	0.0172383	0.778495
NM_001728_BSG	rs535992394	C	A	0.07258	-0.0104653	0.010294	0.809911	-0.00282014	0.0138428	0.843925	-0.0221878	0.0151433	0.799757	-0.0564737	0.0112182	3.61551e-05	-0.0131775	0.0174608	0.818548
NM_001754_RUNX1	rs558467033	T	A	0.1919	-0.0459441	0.0116363	0.00281212	-0.00470427	0.012396	0.926431	-0.00102968	0.0139315	0.935191	-0.00802602	0.0100473	0.916326	-0.00206523	0.0129822	0.932607
NM_001755_CBFB	rs530298872	A	C	0.1463	-0.0196364	0.00595772	0.0263422	-0.000699059	0.0103008	0.936847	0.00746016	0.00751533	0.914632	0.000532943	0.00815082	0.941451	0.00100717	0.00824536	0.943369
NM_001757_CBR1	rs528644293	CT	C	0.3346	0.0392166	0.011258	0.0179555	0.00759027	0.00645265	0.511676	-0.0054265	0.013346	0.700779	0.0213865	0.0135079	0.479853	-0.0206339	0.0110692	0.496543
NM_001778_CD48	rs67121976	TA	T	0.2565	0.00151962	0.00304807	0.313833	0.00814416	0.00258311	0.0940711	-0.00114077	0.00266359	0.537065	-0.00441058	0.00253675	0.223421	0.0101516	0.00255224	0.00749987
NM_001785_CDA	rs12086418	G	A	0.0641	0.0320905	0.0296439	0.901273	0.0490142	0.0312612	0.895219	0.140107	0.0264486	1.25842e-05	-0.00787573	0.0240588	0.939581	-0.0217165	0.0249868	0.931203
NM_001791_CDC42	rs113658082	T	C	0.1591	-0.00425795	0.00315554	0.9294	-0.00190124	0.00417575	0.948378	0.0176819	0.00391201	0.000448761	-0.00126197	0.00424191	0.952472	-0.00533533	0.00396429	0.929442
NM_001803_CD52	rs34564835	CTTT	C	0.05674	0.00874626	0.0121958	0.919881	-0.0106402	0.0115288	0.891496	-0.00133891	0.0202078	0.919962	-0.00752808	0.0168405	0.905837	-0.0735691	0.019078	0.00455632
NM_001827_CKS2	rs138383279	AAAC	A	0.05181	0.0570476	0.0410972	0.636969	0.0348098	0.0426904	0.674982	0.131527	0.0407175	0.0308174	-0.0209421	0.0354717	0.786149	0.034469	0.0405161	0.671856
NM_001874_CPM	rs566074095	T	G	0.0566	0.0134587	0.00844483	0.502892	0.0169886	0.0116464	0.509078	-0.00241257	0.00473193	0.739689	0.0171571	0.00457352	0.00551159	0.00280524	0.00387442	0.56405
NM_001876_CPT1A	rs373677805	TTGTC	T	0.06633	0.0158896	0.0144684	0.821733	0.0204197	0.0181939	0.820272	-0.0673703	0.0192034	0.0180848	0.0267475	0.0199572	0.809645	0.00183554	0.01924	0.883844
NM_001916_CYC1	rs566653936	C	A	0.112	-0.0381402	0.0115208	0.0294818	0.00652249	0.0248621	0.909014	0.013989	0.0169886	0.882059	0.0184509	0.0147652	0.862567	0.00779935	0.0136773	0.893356
NM_001923_DDB1	rs528575316	C	G	0.2739	0.000468826	0.0107181	0.878581	0.00246078	0.016392	0.871518	0.0152062	0.0130606	0.815682	0.0353074	0.0112788	0.0431194	-0.0158349	0.0152069	0.843189
NM_001924_GADD45A	rs57509762	A	G	0.0736	-0.00626339	0.0244929	0.966118	0.00707941	0.0245105	0.974382	-0.100622	0.021273	0.000130379	-0.0151704	0.0170047	0.958479	0.0147899	0.0215911	0.970012
NM_001933_DLST	rs551602396	CT	C	0.2709	0.0071289	0.00880885	0.849411	0.0164781	0.00995914	0.813553	-0.0348496	0.00900191	0.00614314	-0.000877652	0.0090009	0.890616	0.0104095	0.00821507	0.827463
NM_001950_E2F4	rs57418725	AATGGATGG	A	0.07101	-0.00663267	0.0109553	0.614667	0.0112019	0.0153709	0.726188	-0.0508966	0.0128482	0.00334696	-0.0212157	0.0114002	0.537106	-0.0147097	0.0130819	0.570577
NM_001973_ELK4	rs4951249	C	T	0.4525	-0.0515281	0.013308	0.00588257	-0.00903997	0.0103518	0.588367	-0.00446592	0.0140376	0.655062	0.0294416	0.0146217	0.546904	-0.0256305	0.016206	0.535792
NM_001974_ADGRE1	rs367560960	CA	C	0.2268	-0.0310176	0.0161139	0.387624	-0.0363542	0.0108575	0.0231411	0.0105341	0.00924815	0.517049	0.0134629	0.00816407	0.446594	-0.00830788	0.00868564	0.474004
NM_001980_STX2	rs573130645	G	A	0.109	0.00661691	0.0168491	0.935033	-0.00631484	0.00980872	0.940564	-0.00309934	0.0193283	0.951013	0.00162398	0.0154169	0.943005	0.0611581	0.0170068	0.0101582
NM_001984_ESD	rs112078778	CGTGTGTGTGTGTGT	C	0.06173	-0.0742472	0.0210411	0.0163846	0.037433	0.023777	0.8733	-0.0017143	0.0231928	0.921761	0.00047804	0.0256301	0.925695	0.00479642	0.0339397	0.930126
NM_002014_FKBP4	rs551820516	CA	C	0.1472	0.00160474	0.00109611	0.837011	-0.00155051	0.00172466	0.849228	0.000554534	0.00142463	0.889874	0.00126235	0.00105105	0.847267	-0.00440606	0.00109842	0.00361382
NM_002029_FPR1	rs535381828	TG	T	0.1646	-0.0119811	0.0159581	0.350714	-0.020529	0.0192883	0.288004	0.0202928	0.0188404	0.322087	0.0451381	0.0131493	0.124474	-0.0578783	0.0142589	0.0163396
NM_002030_FPR3	rs59724210	GGGCAGGCAGGCA	G	0.4037	0.00303636	0.00226612	0.725441	0.00253152	0.00215469	0.735361	-0.0173501	0.0049104	0.0178586	0.00229029	0.00537528	0.795246	0.00878654	0.00571041	0.713988
NM_002032_FTH1	rs568787274	C	A	0.0775	0.00476622	0.00314487	0.744782	-0.000782995	0.00351003	0.827077	-0.0196533	0.00611225	0.0420071	-0.00317777	0.00340422	0.769924	0.00437177	0.00400292	0.774283
NM_002035_KDSR	rs571583509	CT	C	0.1228	0.00535107	0.00574782	0.469771	-0.117951	0.0298175	0.00537963	-0.104726	0.0397549	0.26721	0.00465048	0.00258522	0.336364	0.00236961	0.0027014	0.480645
NM_002038_IFI6	rs3737801	G	C	0.2318	-0.00731143	0.00788078	0.895873	-0.0224244	0.00477631	0.000179029	-0.00796685	0.00689398	0.891216	0.000715011	0.0103536	0.926994	0.0096917	0.00715227	0.904344
NM_002053_GBP1	rs1048848	G	C	0.2075	-0.0048888	0.013856	0.0907216	-0.0213052	0.00328819	1.70933e-10	-0.0206773	0.0062693	0.0001012	-0.0207494	0.00713001	0.00033667	-0.021521	0.00391745	2.41776e-08
NM_002068_GNA15	rs532244290	C	T	0.0935	-0.0102237	0.00987278	0.720452	0.0297043	0.0143512	0.608212	0.00104561	0.010274	0.749225	0.0316379	0.00888527	0.0175176	0.00136224	0.0121141	0.747836
NM_002086_GRB2	rs540425588	CA	C	0.05053	-0.00553871	0.0103335	0.781018	-0.0321767	0.0089605	0.00925115	-0.00723616	0.00866854	0.763856	-0.00971774	0.00829386	0.748272	-0.0033077	0.00811772	0.789312
NM_002087_GRN	rs36035748	CT	C	0.1488	0.00472827	0.00517062	0.803802	0.00510123	0.00490973	0.797612	-0.00574875	0.00568153	0.832261	-0.000644947	0.00596623	0.868468	0.0236222	0.00681251	0.0171015
NM_002094_GSPT1	rs78200656	A	G	0.08122	-0.00302699	0.00239151	0.0402695	-0.00452707	0.00633106	0.095443	-0.00493082	0.00216529	0.00544234	-0.00987837	0.00244383	0.000199465	-0.00710027	0.00163697	7.46619e-05
NM_002101_GYPC	rs138700977	G	GACCCCTTTA	0.1199	-0.143045	0.0274596	8.29043e-06	-0.0739376	0.0295959	0.0631119	-0.0131772	0.0190625	0.180755	0.0164514	0.0169848	0.452194	-0.0751347	0.029037	0.0622305
NM_002107_H3F3A	rs35913785	T	TGAA	0.1005	-0.00467683	0.00745531	0.946682	-0.00236979	0.00570055	0.952166	0.0354609	0.00824654	0.000956126	0.00540628	0.00719588	0.935011	-0.00867923	0.00673786	0.93195
NM_002133_HMOX1	rs374323252	GTCCTTGGGGAGAGAC	G	0.095	0.00746278	0.00607351	0.790571	0.0204518	0.00661101	0.045563	0.00249397	0.00805131	0.843354	-0.00593312	0.00727253	0.847132	0.00280271	0.00757141	0.838561
NM_002140_HNRNPK	rs544154698	T	C	0.28	-0.0186291	0.00419524	0.000507066	0.00472523	0.00553422	0.825937	-0.00637444	0.00450679	0.734382	-0.00345354	0.00501188	0.765236	-0.00754002	0.00623597	0.740943
NM_002156_HSPD1	rs111440963	T	TTGG	0.05779	0.0156015	0.0162718	0.911564	-0.00617345	0.0169757	0.945557	-0.015921	0.0196316	0.930971	0.0484382	0.0121216	0.00254168	0.0054312	0.0122705	0.924184
NM_002157_HSPE1	rs1121061	A	C	0.39	-0.00104116	0.00438781	0.976432	0.0026309	0.00478675	0.98109	-0.000344194	0.00450346	0.978036	-0.00186911	0.00384855	0.974158	-0.0139954	0.00272345	2.27403e-05
NM_002158_FOXN2	rs75071604	G	C	0.085	0.0518423	0.0129101	0.00256825	-0.017217	0.0159032	0.912382	-0.0019953	0.0180762	0.933086	0.0136582	0.0164652	0.902327	0.0135355	0.0207943	0.907172
NM_002162_ICAM3	rs146208440	ATG	A	0.05051	-0.00130666	0.0231717	0.866965	0.00788233	0.0195529	0.883747	-0.101371	0.0288179	0.0165914	-0.058803	0.0368607	0.790964	0.0192923	0.0329673	0.870928
NM_002164_IDO1	rs1554524916	ATTTTG	A	0.3384	-0.0339742	0.0151142	0.0191555	-0.00837595	0.00235474	0.000993051	-0.0057225	0.00294844	0.0263503	-0.00129868	0.00413078	0.198886	-0.00482719	0.00220474	0.0202282
NM_002166_ID2	rs34641409	T	TA	0.2613	0.000548928	0.0050066	0.939909	-0.0074108	0.010984	0.918256	-0.00167269	0.00331519	0.922325	-0.0123685	0.00304919	0.00182494	-0.00136436	0.00269223	0.922224
NM_002212_EIF6	rs530906944	C	A	0.4548	-0.00365716	0.00603665	0.663392	-0.0017171	0.00792437	0.700578	-0.00755641	0.00753507	0.635053	-0.028131	0.00665987	0.0011558	-0.0134341	0.00753692	0.604346
NM_002229_JUNB	rs529306667	T	C	0.0775	-0.00113451	0.00818476	0.812317	-0.00107861	0.00659112	0.810008	-0.00843149	0.0079651	0.749438	-0.0233182	0.00760817	0.0452269	-0.00709951	0.00696687	0.7502
NM_002230_JUP	rs149875156	ACG	A	0.2	0.00591977	0.0151839	0.986833	0.014867	0.00726744	0.977289	-0.00316861	0.01547	0.983925	-0.107882	0.0180742	5.57976e-07	-0.0058216	0.0165758	0.982876
NM_002231_CD82	rs551551479	A	T	0.1364	0.0149125	0.00855189	0.0563245	-0.00562555	0.00961431	0.497222	0.0210159	0.00621123	0.00524878	0.0150885	0.00559958	0.0292945	0.0138841	0.00938575	0.0727856
NM_002250_KCNN4	rs553596311	C	A	0.1129	-0.00230069	0.013714	0.87109	0.0748347	0.0208652	0.0135965	-0.00424847	0.0106086	0.860599	0.0170281	0.0112345	0.767405	-0.016373	0.0113881	0.788444
NM_002296_LBR	rs71685957	CA	C	0.1562	0.0369639	0.00935173	0.00394679	-0.0174553	0.0130265	0.88287	-0.0156245	0.0126609	0.885862	-0.00663049	0.0134183	0.911764	-0.00612617	0.0111744	0.909554
NM_002370_MAGOH	rs146908288	A	T	0.1843	-0.00392145	0.00688027	0.939208	0.0353872	0.00934307	0.00550083	-0.0010279	0.00849915	0.949228	0.00474932	0.00742793	0.926931	-0.008141	0.00726304	0.923603
NM_002382_MAX	rs199630827	AGATTG	A	0.1046	-0.0117906	0.0107084	0.919922	-0.00415049	0.00790762	0.936681	-0.00339406	0.0107205	0.94343	0.0351461	0.00994015	0.0126571	-0.000696178	0.010504	0.94872
NM_002394_SLC3A2	rs558285908	C	T	0.02	-0.00247896	0.0105036	0.877068	0.00524404	0.0124234	0.828817	-0.0108013	0.0103555	0.822875	0.0354069	0.0106273	0.0259309	0.0158228	0.0112745	0.775323
NM_002437_MPV17	rs80277185	C	T	0.06649	0.0196918	0.0291958	0.908117	0.147859	0.0398239	0.00756648	-0.0207021	0.0314252	0.917238	-0.0362292	0.0327877	0.90176	-0.0362324	0.0422995	0.909949
NM_002455_MTX1	rs34094138	G	T	0.1256	-0.032255	0.0321647	0.816456	0.00614435	0.0375386	0.836915	-0.0477725	0.0381484	0.800232	0.128271	0.0302326	0.00152605	0.0710273	0.0391356	0.756098
NM_002462_MX1	rs539542986	T	G	0.03988	0.0430646	0.0117041	0.0126236	0.0206556	0.00847361	0.301584	0.00430559	0.0117908	0.502625	-0.00037573	0.0159323	0.582893	-0.0210316	0.0113715	0.37565
NM_002473_MYH9	rs3076288	GTATATATA	G	0.4475	-0.0175271	0.00528769	0.027384	-0.0134913	0.00931486	0.794662	0.00138082	0.00687957	0.883862	0.00149541	0.00590086	0.887206	-0.00207519	0.00789327	0.853075
NM_002480_PPP1R12A	rs548980338	A	T	0.1103	0.00207481	0.0116265	0.942985	0.0091067	0.0143387	0.925007	-0.00251702	0.0119249	0.928908	-0.000600451	0.0116063	0.934137	-0.0412852	0.0130878	0.0374761
NM_002491_NDUFB3	rs34888224	C	G	0.12	0.00907929	0.0131725	0.929594	0.00344226	0.013892	0.938952	-0.00503482	0.0214202	0.951409	0.0140105	0.0178026	0.927852	0.084797	0.0183586	0.00023733
NM_002508_NID1	rs201313117	C	CTATT	0.08462	0.00533274	0.00652436	0.955583	-0.00835252	0.0096513	0.940728	-0.00115712	0.00608629	0.952221	-0.0335842	0.00715802	0.000154792	-0.00580116	0.00907729	0.944062
NM_002510_GPNMB	rs375114853	TAC	T	0.1235	5.91365e-05	0.00605752	0.949142	0.00286427	0.00736345	0.94682	0.00540643	0.0138409	0.947023	0.0024703	0.0164705	0.953042	-0.0595991	0.01775	0.020813
NM_002512_NME2	rs550809475	C	T	0.075	-0.00921242	0.0198438	0.687962	-0.0280554	0.0176388	0.599929	0.0340982	0.0214384	0.640237	-0.0102725	0.0180886	0.676609	-0.0799908	0.0223036	0.0134306
NM_002524_NRAS	rs17032660	C	A	0.0575	-5.8812e-05	0.00808427	0.928944	0.0121382	0.0104758	0.894175	-0.00055978	0.00728683	0.931533	0.02584	0.00689607	0.00610231	-0.00315599	0.00784559	0.937082
NM_002525_NRDC	rs10716980	C	CT	0.1826	-0.00378131	0.00933709	0.961946	-0.00613556	0.0111264	0.958737	-0.00270281	0.0110207	0.965449	0.0384737	0.00994532	0.00369353	0.00610348	0.0131497	0.951612
NM_002568_PABPC1	rs561413087	A	G	0.09	0.0025694	0.00340268	0.885543	0.000194653	0.00461651	0.915275	0.0156077	0.00495839	0.0391106	0.000739498	0.00467345	0.909894	-0.0026682	0.0049844	0.914444
NM_002600_PDE4B	rs5774790	ATATC	A	0.4619	-0.00484688	0.00959255	0.963374	0.00419741	0.00451199	0.945606	-0.00117477	0.00466653	0.966609	0.017886	0.00417569	0.000812406	-0.00104991	0.00482472	0.965891
NM_002613_PDPK1	rs568730582	T	C	0.1432	0.020728	0.00844854	0.0345024	0.0123184	0.0108136	0.0965702	0.0361049	0.0114339	0.00698836	0.0158688	0.0118769	0.0794397	0.0172786	0.0132021	0.0815685
NM_002616_PER1	rs551968136	CT	C	0.1309	-0.00282106	0.00590583	0.855575	-0.037134	0.0295545	0.797623	0.120533	0.0344047	0.0164262	0.0247608	0.0308213	0.794429	0.0341031	0.0287859	0.774391
NM_002626_PFKL	rs1555875496	TGCTTTCCTCAGTGCCCAGAGGTGCTCCCCGGCTTCTCCATCCCCGCGCCGCA	T	0.2994	0.00880241	0.0119078	0.721569	-0.011603	0.0148667	0.61146	-0.0141549	0.0126061	0.582038	-0.0302296	0.00966222	0.037309	-0.0218718	0.0149754	0.556831
NM_002659_PLAUR	rs58426206	CAAAAA	C	0.4652	-0.00278828	0.00349043	0.78525	0.00400419	0.00427166	0.704824	0.00305078	0.00302307	0.700534	0.00943581	0.00291146	0.0283676	0.0029131	0.00291177	0.700284
NM_002661_PLCG2	rs546458471	A	G	0.05051	0.00261464	0.00330484	0.493696	0.00532153	0.00493711	0.466914	0.0127481	0.00382291	0.0176329	0.00219943	0.00342948	0.510031	0.00627953	0.00405113	0.43509
NM_002675_PML	rs10623334	CAAAAAAAA	C	0.08505	-0.0198178	0.0189094	0.887252	0.00266293	0.00954239	0.931244	-0.0648891	0.0155972	0.00144248	0.00779984	0.0186351	0.934335	-0.0105064	0.0115306	0.890349
NM_002696_POLR2G	rs1554997508	CGACAGTGTGAGACTCTGTCTGGAAAAAAAAAAAAAAGAATATATATATATTCTTTTTTTTTTTTTTCCA	C	0.163	-0.00399609	0.00842865	0.921674	-0.0136463	0.015403	0.911442	-0.0393238	0.0100002	0.00322032	0.000249754	0.0118513	0.936766	0.00901241	0.0144233	0.937201
NM_002710_PPP1CC	rs559923202	CA	C	0.1287	0.0461934	0.0137221	0.163711	0.0269765	0.024388	0.314362	-0.0759826	0.0189413	0.0182383	-0.002653	0.0168917	0.5746	0.0236522	0.0206688	0.30816
NM_002712_PPP1R7	rs55788695	C	T	0.06784	0.013804	0.00977299	0.79306	-0.00449123	0.0467259	0.836003	-0.0250347	0.0150242	0.756121	-0.0470656	0.0114693	0.00225638	-0.0038887	0.00944526	0.812868
NM_002733_PRKAG1	rs530317966	G	T	0.04145	-0.00153477	0.0242128	0.944707	0.000275231	0.0330915	0.946629	-0.00233302	0.0276222	0.944133	-0.0787667	0.0232365	0.0167909	-0.0059625	0.0268131	0.939894
NM_002738_PRKCB	rs554559750	G	T	0.2552	-0.000814518	0.00320182	0.70132	-0.0116545	0.00347871	0.0344415	-0.00523518	0.00236501	0.555918	0.000495469	0.0026947	0.757961	0.000731621	0.00207007	0.781059
NM_002745_MAPK1	rs78960316	ATATT	A	0.05497	-0.0217301	0.0064868	0.016916	-0.0083422	0.00941752	0.46471	-0.0037424	0.00741123	0.509133	-0.0111726	0.00671284	0.408497	-0.00790084	0.00757249	0.449833
NM_002748_MAPK6	rs368179816	CT	C	0.1658	0.00813687	0.00258368	0.00923945	0.00507516	0.00353352	0.0939996	-0.00100964	0.00243554	0.456717	0.00464481	0.00215232	0.0565222	0.00434177	0.00208888	0.0592706
NM_002755_MAP2K1	rs370142994	CT	C	0.1494	-0.00974035	0.00789056	0.48974	0.00418173	0.0111151	0.705019	-0.0263289	0.00858044	0.0444261	-0.0118018	0.00699382	0.455006	-0.00659382	0.0104798	0.550137
NM_002756_MAP2K3	rs9902396	G	T	0.07566	0.0131923	0.0101542	0.757128	0.016631	0.0100955	0.733379	-0.0301481	0.00940252	0.0473884	0.00304729	0.00797154	0.82621	1.85238e-07	0.00848031	0.860012
NM_002778_PSAP	rs538599800	C	T	0.4438	-0.00419373	0.00250409	0.232388	-0.0109298	0.00261638	0.000661737	-0.00181033	0.00283256	0.322918	-0.00297514	0.00290193	0.276535	-0.00557012	0.00302851	0.226181
NM_002787_PSMA2	rs545191898	CA	C	0.2568	0.00166253	0.0016564	0.71198	-0.00154938	0.00154095	0.718026	0.00522313	0.00157596	0.0326448	-0.00401234	0.00263025	0.676058	-0.00240764	0.00195925	0.698577
NM_002792_PSMA7	rs111212438	A	G	0.05584	0.00622484	0.0107782	0.909261	-0.0567369	0.0148396	0.00546165	0.00899941	0.0102319	0.896716	-0.0109305	0.0113679	0.883367	0.0145939	0.0118899	0.8839
NM_002794_PSMB2	rs2878436	A	G	0.3282	-0.00777419	0.00190504	0.00218802	-0.00362792	0.00247056	0.71204	0.00150381	0.00216303	0.821803	0.000108807	0.00174154	0.810081	-0.00270715	0.00196552	0.715027
NM_002807_PSMD1	rs73095552	A	G	0.1117	-0.021992	0.00545795	0.00212715	-0.0131456	0.00963227	0.573597	0.00271531	0.00724158	0.748371	-0.00769396	0.0064945	0.582819	-0.0118453	0.0094879	0.579324
NM_002810_PSMD4	rs10749671	T	C	0.11	0.00564487	0.009306	0.948822	0.00196045	0.013014	0.960036	0.00842153	0.0122059	0.946872	-0.0338028	0.00905712	0.00633782	0.00787894	0.0119028	0.947353
NM_002823_PTMA	rs7603378	C	G	0.05699	-0.0124618	0.0157011	0.397082	-0.0249028	0.0149431	0.30305	-0.0894425	0.0182289	0.000326232	-0.00523608	0.00856183	0.427415	0.0422437	0.0135144	0.272978
NM_002828_PTPN2	rs557934367	TTTC	T	0.103	0.00158601	0.00889674	0.923407	-0.00167957	0.00522167	0.900962	-0.00595612	0.00593379	0.876293	-0.0288442	0.00795805	0.00972301	0.00795145	0.00746158	0.89116
NM_002834_PTPN11	rs538069859	CT	C	0.1461	0.0293887	0.0140672	0.298164	0.0777135	0.0229019	0.0153669	0.0128546	0.0151286	0.38906	-0.00847012	0.0161689	0.646135	0.0239305	0.0188144	0.344986
NM_002835_PTPN12	rs574224310	G	A	0.02121	0.00724855	0.00613024	0.38197	-0.0202466	0.0110698	0.153703	-0.0266763	0.00762746	0.00866711	-0.0193621	0.00843456	0.13464	-0.00406435	0.00845024	0.317024
NM_002838_PTPRC	rs115751813	G	A	0.09231	-0.0153213	0.00392125	0.00362714	-0.00618679	0.00425304	0.674897	0.00247291	0.00577198	0.820641	-0.00546731	0.00565879	0.696869	-0.00535452	0.00621456	0.703048
NM_002843_PTPRJ	rs561925565	G	C	0.3016	0.0290282	0.00796039	0.00925064	-0.00313277	0.0124506	0.941332	-0.00749264	0.00636383	0.909523	0.00225979	0.006605	0.923005	0.00330163	0.00728525	0.919285
NM_002856_NECTIN2	rs540698296	AT	A	0.05435	-0.0390426	0.0322776	0.159019	-0.0237613	0.0293003	0.204448	-0.098371	0.0344233	0.0243658	-0.0540863	0.0337912	0.128458	-0.0640301	0.0346938	0.114297
NM_002862_PYGB	rs575378342	C	A	0.1	0.000533756	0.0165641	0.471142	-0.0420266	0.0402389	0.270297	-0.0686315	0.0209972	0.0448091	-0.0478298	0.0170384	0.147455	0.00267969	0.0204056	0.49543
NM_002865_RAB2A	rs386412883	CT	C	0.2358	0.0125909	0.00354991	0.000231111	0.00287744	0.00656541	0.135998	0.00684859	0.00402448	0.0176471	0.0132736	0.00425778	0.000675098	0.0174527	0.00454109	9.46479e-05
NM_002869_RAB6A	rs566559636	A	G	0.05779	0.0138129	0.0144426	0.814078	-0.0757885	0.0185201	0.00445305	0.0040493	0.0171228	0.863125	0.00769931	0.0173824	0.847798	0.043758	0.0189796	0.765504
NM_002870_RAB13	rs78928306	T	C	0.07	0.0106117	0.0106746	0.849023	-0.00352282	0.0114565	0.906472	0.0437222	0.010862	0.00231302	0.00986728	0.010345	0.850159	0.00774303	0.0172871	0.868653
NM_002874_RAD23B	rs577851752	TTGCCGTG	T	0.06	0.0102413	0.00412102	0.0048566	0.0205009	0.00781432	0.0038616	0.00231679	0.00379922	0.114773	0.0073791	0.0034665	0.00923863	0.0156996	0.00381041	6.00197e-05
NM_002881_RALB	rs11682097	G	C	0.1	-0.00224885	0.0141793	0.387516	-0.00291953	0.0140468	0.373696	-0.0601366	0.0151071	0.00309782	-0.0441951	0.0152741	0.0572633	0.0435734	0.0155775	0.0746539
NM_002884_RAP1A	rs11590623	C	T	0.08291	-0.00351526	0.000853341	0.0024988	-0.001076	0.00156369	0.736469	0.000916293	0.00111234	0.796268	-0.00209041	0.00104563	0.682886	0.000121286	0.000944399	0.808195
NM_002897_RBMS1	rs13019495	G	A	0.1472	0.0122771	0.0104712	0.797441	-0.00428606	0.0119933	0.884016	0.048425	0.0125888	0.00478535	-0.0032876	0.0126702	0.876987	0.0191048	0.0156642	0.795721
NM_002911_UPF1	rs55690765	GGT	G	0.4158	-0.000914615	0.00303373	0.691191	0.00679395	0.00478796	0.516616	0.010871	0.00514701	0.465976	-0.0128628	0.0038095	0.0300013	0.00638527	0.00482866	0.525507
NM_002922_RGS1	rs111232797	A	G	0.1256	0.100875	0.0229549	0.000511739	-0.0149891	0.0229268	0.96899	0.00638038	0.0242575	0.966245	0.0122802	0.0255145	0.963171	-0.00598132	0.0139424	0.972541
NM_002923_RGS2	rs56786813	A	G	0.1128	-0.0211326	0.023059	0.920657	-0.0187151	0.0288062	0.928653	0.0150543	0.0291685	0.925423	0.115441	0.0280531	0.00201468	-0.0383443	0.0280913	0.90934
NM_002952_RPS2	rs534410909	CCCGCGGCCCCGCGCCCGCT	C	0.05208	-0.00531872	0.00820777	0.884489	-0.0275954	0.00689817	0.00244431	-0.00362037	0.0125218	0.897564	-0.0127303	0.0108031	0.870027	0.00716831	0.0127115	0.920058
NM_002953_RPS6KA1	rs4659376	T	C	0.07	0.00778048	0.0120167	0.896747	0.0984072	0.0233419	0.0011941	0.0163355	0.0138227	0.883016	-0.0148201	0.0129123	0.902111	-0.00346217	0.0190335	0.927826
NM_002954_RPS27A	rs115349839	T	A	0.06053	0.000355972	0.000402051	0.915677	0.00043854	0.000541607	0.918259	-5.57933e-05	0.000544476	0.92711	-0.00177414	0.000457941	0.0042589	-0.000614212	0.000597052	0.89794
NM_002966_S100A10	rs114470093	T	G	0.0479	0.00877578	0.0043465	0.664796	-0.004241	0.00499412	0.77376	0.00238723	0.00647825	0.754584	-0.00498507	0.00645808	0.781678	0.0267104	0.00664519	0.00403832
NM_002984_CCL4	rs57126514	GTTTC	G	0.1111	-0.00902209	0.00738431	0.741007	0.000469025	0.00468694	0.830715	-0.0187731	0.00575672	0.0285633	-0.00374105	0.00412496	0.756872	-0.00126699	0.00437174	0.798403
NM_003000_SDHB	rs11203401	T	C	0.4695	-0.00193943	0.00611061	0.955402	0.002153	0.00843196	0.966126	-0.00237491	0.00754222	0.955446	-0.0267125	0.00603051	0.000418578	-0.00540972	0.00806593	0.949898
NM_003009_SELENOW	rs575064355	G	A	0.05385	-0.00108635	0.0249454	0.926289	-0.0175411	0.0271169	0.905788	-0.00520963	0.0290244	0.921399	-0.0046645	0.0333311	0.922601	-0.0927507	0.026575	0.0136673
NM_003016_SRSF2	rs539486667	AAAAAAGGG	A	0.05838	0.0365294	0.00906237	0.00256887	0.00284364	0.0119672	0.793647	0.00948429	0.00926387	0.744482	-0.0035859	0.0100083	0.845285	0.0173285	0.0108093	0.724396
NM_003025_SH3GL1	rs552575865	GCTCT	G	0.1425	0.0415243	0.0124958	0.0213467	0.0356535	0.0226799	0.205539	0.0436443	0.0173488	0.159312	0.000723231	0.0161005	0.440835	-0.00753617	0.0182011	0.557819
NM_003031_SIAH1	rs546836147	A	G	0.0875	0.00776204	0.0144279	0.664699	0.00386109	0.0204498	0.701559	0.0698684	0.0199144	0.0145026	0.0139702	0.0195678	0.648593	0.0365676	0.0210382	0.588831
NM_003038_SLC1A4	rs11904597	G	T	0.07065	-0.0249676	0.0106826	0.522237	-0.00309169	0.0155181	0.641741	-0.00506314	0.0171902	0.630164	-0.0711163	0.0147258	0.000149296	-0.0181128	0.0188746	0.567714
NM_003040_SLC4A2	rs58382181	TA	T	0.2296	-0.0075892	0.0044633	0.747095	-0.0186843	0.00562766	0.0286921	0.000377351	0.00601058	0.852795	0.00430754	0.00567408	0.833017	0.000712492	0.00866941	0.854067
NM_003082_SNAPC1	rs551581796	C	G	0.075	0.0268794	0.00750165	0.0108442	0.0659101	0.0433422	0.633549	-0.000728299	0.00878422	0.759202	0.00820108	0.00722371	0.651789	0.00269893	0.00673509	0.70742
NM_003109_SP1	rs544179574	C	T	0.04678	0.00155267	0.00826274	0.920104	-0.00604689	0.007948	0.877889	0.00133605	0.0101996	0.917465	-0.00470866	0.0108849	0.891273	-0.0315586	0.00990243	0.0341748
NM_003113_SP100	rs13418470	T	C	0.4777	-0.00382711	0.00632817	0.930286	0.00231645	0.00544883	0.950236	-0.00207215	0.00923075	0.939958	-0.0278326	0.00763759	0.00776956	0.000234315	0.00656252	0.94708
NM_003130_SRI	rs565635692	TAA	T	0.09045	0.00301715	0.00681872	0.905458	-0.0039562	0.0079229	0.926301	0.0329415	0.00768301	0.00103993	0.00891293	0.007327	0.883876	-0.00805899	0.0065038	0.898618
NM_003133_SRP9	rs150503210	TAC	T	0.467	0.00153149	0.00384549	0.848305	0.00515706	0.00505938	0.819117	0.0139351	0.0039904	0.0143663	0.00346526	0.0043441	0.828224	-0.00200974	0.00509796	0.896298
NM_003141_TRIM21	rs542099253	T	C	0.3636	-0.00250753	0.00917952	0.86034	0.00567413	0.00528212	0.840039	-0.00861589	0.00727353	0.812081	0.00106299	0.00717767	0.887606	-0.0223811	0.00675789	0.0279089
NM_003146_SSRP1	rs548114161	T	G	0.04722	0.0377301	0.0315551	0.335168	0.0812983	0.0242641	0.0155356	-0.0208442	0.0365653	0.628788	0.0673354	0.034259	0.285098	0.0447788	0.0372651	0.334364
NM_003152_STAT5A	rs562890470	C	A	0.05307	0.0175776	0.017075	0.944397	0.005533	0.0199825	0.960228	0.00634992	0.014062	0.956263	0.0090658	0.0121559	0.949873	-0.0399693	0.00952156	0.00144033
[truncated: 1,113 more rows]

## Sheet: Supplementary Data 5
Supplementary Data 5. Response 3'aQTLs identified in dendritic cells. Data listing the LFSR value for each response’s 3’aQTLs. The 3’aQTLs with LFSR < 0.05 indicate that the 3’aQTLs’ effect is significant in the cell type.
[truncated: 89 more rows]

[truncated: 4 more sheets: Supplementary Data 6, Supplementary Data 7, Supplementary Data 8, Supplementary Data 9]
